# Supplementary material for: Experience Changes How Emotion in Music Is Judged: Evidence from Children Listening with Bilateral Cochlear Implants, Bimodal Devices, and Normal Hearing
Source: PLoS One. 2015 Aug 28;10(8):e0136685. doi: 10.1371/journal.pone.0136685 (PMC4552689; doi:10.1371/journal.pone.0136685)
Supplement: S1 Dataset — (XLSX) [file pone.0136685.s001.xlsx]

## Sheet: EXPT 1 data
Code	Age_Group	Years_Music	Music_Group	Age_Start_Music	Age_Start_Music_Group	Age	Accuracy_Original	ReactionTime_Original	Accuracy_Mode_Change	Accuracy_Tempo_Change	Accuracy_Both_Change	ChangeInOpinion_Mode	ChangeInOpinion_Tempo	ChangeInOpinion_Both	ChangeInRT_mode	ChangeInRT_Tempo	ChangeInRT_Both	Group*Age	Music*Age	Age*AgeStartMusic
1602	Children	0	No Music	#NULL!	#NULL!	11.29	96.88	4.23	90.63	84.38	81.25	12.5	18.75	21.88	0.32	2.44	5.98	11.29	11.29	#NULL!
1603	Children	0	No Music	#NULL!	#NULL!	15.31	93.75	2.69	81.25	87.5	59.38	18.75	18.75	40.63	0.33	0.06	0.37	15.31	15.31	#NULL!
1605	Children	0	No Music	#NULL!	#NULL!	7.35	100	2.13	87.5	93.75	50	12.5	6.25	50	0.72	0.52	1.28	7.35	7.35	#NULL!
1606	Children	0	No Music	#NULL!	#NULL!	14.11	100	1.43	78.13	96.88	62.5	21.88	3.13	37.5	0.43	0.07	0.51	14.11	14.11	#NULL!
1607	Children	0	No Music	#NULL!	#NULL!	11.17	100	2.92	96.88	87.5	62.5	3.13	12.5	37.5	0.76	0.04	1.7	11.17	11.17	#NULL!
1608	Children	1	Music	5.5	<7 years	6.53	71.88	3.03	68.75	71.88	59.38	34.38	31.25	43.75	-0.19	-0.08	0.13	6.53	13.06	6.53
1609	Children	2	Music	6.3	<7 years	8.35	87.5	4.75	68.75	78.13	40.63	43.75	34.38	53.13	-0.93	-0.64	0.02	8.35	16.7	8.35
1611	Children	1	Music	10.5	>7 years	11.51	93.75	3.2	75	84.375	46.875	25	15.625	46.875	0.225	0.171875	0.6	11.51	23.02	23.02
1612	Children	3	Music	7.3	>7 years	10.26	96.875	6.31	75	84.375	65.625	21.875	18.75	37.5	2.69375	1.35625	3.61875	10.26	20.52	20.52
1613	Children	5	Music	8	>7 years	12.96	87.5	7.93	53.125	84.375	37.5	46.875	21.875	68.75	1.08125	3.11563	2.24688	12.96	25.92	25.92
1614	Children	7	Music	10	>7 years	14.96	96.875	5.35	34.375	93.75	18.75	62.5	9.375	78.125	2.81875	0.93125	2.01875	14.96	29.92	29.92
1616	Children	3	Music	6.8	<7 years	9.77	100	3.41	81.25	71.875	68.75	18.75	28.125	31.25	-0.634375	0.084375	0.66875	9.77	19.54	9.77
1617	Children	0	No Music	#NULL!	#NULL!	9.55	93.75	4.04	84.375	81.25	75	21.875	25	25	0.896875	0.68125	1.74375	9.55	9.55	#NULL!
1618	Children	0	No Music	#NULL!	#NULL!	13.93	90.625	1.57	87.5	75	81.25	9.375	28.125	21.875	0.24375	0.0875	0.39375	13.93	13.93	#NULL!
1619	Children	9	Music	5.6	<7 years	14.58	93.75	4.59	25	84.375	21.875	75	21.875	78.125	2.69062	1.39062	2.72812	14.58	29.16	14.58
1620	Children	3	Music	7.6	>7 years	10.59	96.875	2.1	62.5	87.5	50	40.625	15.625	53.125	1.24687	0.98125	2.3375	10.59	21.18	21.18
1621	Children	4	Music	8.6	>7 years	12.58	96.875	2.52	71.875	87.5	56.25	25	15.625	40.625	0.215625	0.521875	1.02188	12.58	25.16	25.16
1622	Children	2	Music	7.8	>7 years	9.79	100	3.33	68.75	90.625	68.75	31.25	9.375	31.25	0.8375	0.25625	1.85625	9.79	19.58	19.58
1623	Children	0	No Music	#NULL!	#NULL!	6.56	100	2.14	87.5	84.375	75	12.5	15.625	25	0.475	0.590625	1.59375	6.56	6.56	#NULL!
1624	Children	0	No Music	#NULL!	#NULL!	12.68	90.625	7.78	46.875	87.5	25	43.75	21.875	71.875	2.125	1.22188	3.95938	12.68	12.68	#NULL!
1625	Children	0	No Music	#NULL!	#NULL!	10.4	96.875	1.92	53.125	84.375	46.875	43.75	18.75	50	0.459375	0.996875	1.5375	10.4	10.4	#NULL!
1701	Adults	10	Music	6	<7 years	32	90.63	2.39	15.63	93.75	9.38	75	15.63	75	0.07	0	0.08	64	64	32
1702	Adults	0	No Music	#NULL!	#NULL!	40	96.88	2.58	55	96.88	40.63	34.38	6.25	56.25	1.14	0.24	1.64	80	40	#NULL!
1703	Adults	0	No Music	#NULL!	#NULL!	29	93.75	2.19	87.5	90.63	62.5	18.75	9.38	43.75	1.14	0.94	1.61	58	29	#NULL!
1704	Adults	0	No Music	#NULL!	#NULL!	21	96.88	3.16	34.38	96.88	28.13	62.5	6.25	68.75	0.86	0.17	0.64	42	21	#NULL!
1705	Adults	0	No Music	#NULL!	#NULL!	25	100	1.45	87.5	93.75	65.63	12.5	6.25	34.38	0.22	0.23	0.46	50	25	#NULL!
1706	Adults	0	No Music	#NULL!	#NULL!	30	100	1.38	93.75	87.5	65.63	6.25	12.5	34.38	0.51	0.7	0.63	60	30	#NULL!
1707	Adults	10	Music	5	<7 years	28	100	4.09	0	100	0	100	0	100	0.41	1.44	0.19	56	56	28
1708	Adults	8	Music	7	<7 years	29	90.63	5.54	53.13	96.88	46.88	50	6.25	50	0.57	-0.5	0.2	58	58	29
1709	Adults	0	No Music	#NULL!	#NULL!	22	96.875	2.13	84.375	84.375	62.5	12.5	18.75	34.375	1.1	0.178125	1.425	44	22	#NULL!
1710	Adults	0	No Music	#NULL!	#NULL!	17.06	96.875	2.82	81.25	87.5	65.625	15.625	9.375	37.5	0.296875	0.521875	1.21875	34.12	17.06	#NULL!
1711	Adults	0	No Music	#NULL!	#NULL!	17.18	96.88	3.75	84.38	90.63	40.63	18.75	12.5	56.25	0.94	0.48	0.91	34.36	17.18	#NULL!
1712	Adults	10	Music	7.2	>7 years	17.16	100	4.67	75	90.625	34.375	25	9.375	65.625	4.45312	2.0375	4.24062	34.32	34.32	34.32

## Sheet: EXPT 2 data
Code	Hearing_Group	CI_Group	CI_Subgroup	Music_Group	Years_Music	Age	Age_CI1	Age_CI2	InterCI_Delay	Deprivation_Unilateral	Deprivation_Bilateral	ITS_Total	TIS_Electric	TIS_BiCI_BiM	TIS_Bilateral	TIS_preCI_Acoustic	Threshold_250Hz	Threshold_500Hz	Threshold_1000Hz	Threshold_2000Hz	Threshold_4000Hz	PTA_3Frequency	PTA_5Frequency	Accuracy_Original	ReactionTime_Original	Accuracy_Mode_Change	Accuracy_Tempo_Change	Accuracy_Both_Change	ChangeInOpinion_Mode	ChangeInOpinion_Tempo	ChangeInOpinion_Both	ChangeInRT_mode	ChangeInRT_Tempo	ChangeInRT_Both	Age*Music	Age*Years_Music
1301	CI	Bilateral CI	Simultaneous Bilateral	Music	4	8.29	1.28	1.28	0	0	1.04	7.26	6.92	6.93	6.22	0.34	85	90	90	110	115	96.67	98	84.37	3.77	81.25	87.5	78.12	28.13	25	37.5	-0.15625	-0.171875	-0.51875	16.58	33.16
1302	CI	Bilateral CI	Simultaneous Bilateral	No music	0	6.88	0.87	0.87	0	0	0.46	6.42	5.93	5.92	5.95	0.49	100	105	115	115	115	111.67	110	71.875	3.83	62.5	90.62	59.375	40.625	40.625	25	-0.446875	0.384375	-0.184375	6.88	0
1303	CI	Bilateral CI	Simultaneous Bilateral	No music	0	7.16	3.24	3.24	0	0	0.52	6.64	3.85	3.84	6.13	2.79	80	90	95	110	115	98.33	98	78.125	3.62812	56.25	100	40.625	40.625	34.375	62.5	-0.015625	1.30625	-0.175	7.16	0
1304	CI	Bilateral CI	Simultaneous Bilateral	No music	0	7.21	0.99	0.99	0	0	0.66	6.55	6.13	6.13	5.89	0.41	115	115	115	115	115	115	115	84.375	4.61	87.5	78.125	71.875	15.625	31.25	18.75	-0.371875	0.396875	0.134375	7.21	0
1305	CI	Bilateral CI	Simultaneous Bilateral	No music	0	9.33	3.16	3.16	0	0	0.27	9.06	6.09	6.09	8.79	2.97	85	85	90	105	115	93.33	96	78.125	2.59	71.875	78.125	59.375	18.75	28.125	31.25	0.06875	0.05625	-0.0125	9.33	0
1306	CI	Bilateral CI	Simultaneous Bilateral	No music	0	7.88	5.55	5.55	0	0	0.99	8.97	4.33	4.33	7.98	4.64	70	85	105	100	95	96.67	91	87.5	4.77	93.75	81.25	68.75	18.75	25	31.25	-0.596875	0.325	0.271875	7.88	0
1307	CI	Bilateral CI	Simultaneous Bilateral	Music	3	13.87	8.48	8.48	0	0	0.13	13.74	5.3	5.3	13.61	8.44	70	80	100	105	110	95	93	87.5	2.54	71.875	81.25	62.5	34.375	18.75	31.25	-0.0125	0.303125	-0.20625	27.74	41.61
1308	CI	Bilateral CI	Simultaneous Bilateral	Music	4	8.79	2.78	2.78	0	0	1.24	7.55	5.95	5.93	6.32	1.61	75	80	90	90	80	86.67	83	100	2.73	100	87.5	75	0	12.5	25	0.496875	0.68125	0.9875	17.58	35.16
1309	CI	Bilateral CI	Simultaneous Bilateral	No music	0	10.07	1.96	1.96	0	0	0.12	9.95	8.08	8.03	9.83	1.87	85	85	90	90	90	88.33	88	81.25	3.5	81.25	78.125	65.625	18.75	28.125	21.875	-0.375	0.715625	-0.03125	10.07	0
1501	CI	Bilateral CI	Short Sequential Bilateral	Music	6	10.22	0.93	2.4	1.46667	1.47	0.32	9.95	8.75	7.79	8.16	1.21	100	105	110	110	110	108.33	107	96.875	3.7	87.5	75	84.375	9.38	28.15	12.5	-0.071875	1.18437	1.91875	20.44	61.32
1502	CI	Bilateral CI	Short Sequential Bilateral	Music	1	9.43	0.73	1.62	0.899167	0.9	0.3	9.13	8.63	7.72	7.93	0.5	100	110	110	110	110	110	108	96.875	3.35	100	71.875	84.375	3.125	25	12.5	-0.6	-0.440625	0.653125	18.86	9.43
1503	CI	Bilateral CI	Short Sequential Bilateral	Music	6	10.84	1.18	2.14	0.959167	0.96	1.07	9.77	9.58	8.62	7.74	0.19	100	110	115	115	115	113.33	111	84.375	6.76	78.125	50	50	12.5	34.375	34.375	0.884375	1.14062	0.41875	21.68	65.04
1504	CI	Bilateral CI	Short Sequential Bilateral	No music	0	7.65	2.87	3.22	0.345	0.35	0.18	7.47	4.69	4.35	6.95	2.78	80	90	90	90	100	90	90	90.625	4.19	78.125	65.625	62.5	25	25	34.375	-0.321875	0.76875	0.615625	7.65	0
1505	CI	Bilateral CI	Short Sequential Bilateral	No music	0	9.75	0.86	1.73	0.863333	0.86	0.49	9.27	8.83	7.95	7.92	0.43	100	100	105	105	100	103.33	102	81.25	2.31	75	81.25	65.625	25	31.25	34.375	0.2625	0.2625	0.39375	9.75	0
1506	CI	Bilateral CI	Short Sequential Bilateral	No music	0	9.95	1.03	2.48	1.4525	1.45	1.05	8.9	8.42	7.38	6.39	0.47	90	90	90	95	100	91.67	93	75	8.12	75	56.25	62.5	18.75	18.75	12.5	-0.571875	-0.628125	-1.16875	9.95	0
1507	CI	Bilateral CI	Short Sequential Bilateral	No music	0	10.4	0.97	1.68	0.7075	0.71	0.75	9.64	9.35	8.64	8.18	0.29	100	110	110	110	105	110	107	100	4.02	87.5	68.75	75	12.5	31.25	25	0.309375	0.8625	1.15	10.4	0
1508	CI	Bilateral CI	Short Sequential Bilateral	Music	1	10.3	1.36	2.17	0.805833	0.81	0.22	10.08	8.88	8.05	9.05	1.19	115	115	115	115	115	115	115	75	3.36	59.375	65.625	62.5	40.625	40.625	37.5	-0.6125	0.315625	0.053125	20.6	10.3
1401	CI	Bilateral CI	Long Sequential Bilateral	Music	2	12	1.12	4.9	3.775	3.77	0.98	11.02	10.8	7.02	6.27	0.22	105	110	110	110	115	110	110	93.75	4.39	96.875	90.625	78.125	3.125	9.375	21.875	0.61875	0.6125	1.3	24	24
1402	CI	Bilateral CI	Long Sequential Bilateral	No music	0	9.63	0.8	7.76	6.96583	6.96	0.64	8.99	8.77	1.79	1.39	0.23	95	105	115	115	115	111.67	109	84.37	4.7	81.25	75	65.62	21.88	28.13	25	-0.6875	-0.74375	-0.109375	9.63	0
1403	CI	Bilateral CI	Long Sequential Bilateral	No music	0	8.79	1.06	3.18	2.1275	2.13	0.58	8.21	7.67	5.52	5.51	0.55	90	105	110	110	105	108.33	104	78.125	5.33	62.5	56.25	56.25	34.375	40.625	46.875	0.134375	0.93125	0.590625	8.79	0
1404	CI	Bilateral CI	Long Sequential Bilateral	Music	2	14.03	4.65	8.47	3.37167	3.82	0.18	13.85	9.3	5.47	9.84	4.55	70	75	100	105	110	93.33	92	93.75	4.74	93.75	78.125	59.375	12.5	21.875	34.375	-0.596875	-0.353125	-0.2875	28.06	28.06
1405	CI	Bilateral CI	Long Sequential Bilateral	Music	1	11.28	1.88	4.82	2.94167	2.94	0.1	11.18	9.33	6.38	8.13	1.85	85	90	100	100	115	96.67	98	100	3.65	100	75	81.25	0	25	18.75	-0.65	0.7625	0.2	22.56	11.28
1406	CI	Bilateral CI	Long Sequential Bilateral	Music	1	9.21	0.8	7.52	6.72417	6.72	0.52	8.69	8.33	1.61	1.46	0.36	95	105	95	100	100	100	99	84.375	4.71	78.125	68.75	71.875	12.5	28.125	18.75	-0.221875	0.340625	-0.290625	18.42	9.21
1407	CI	Bilateral CI	Long Sequential Bilateral	No music	0	11.36	1.21	8.29	7.08333	7.08	0.52	10.85	10.07	2.99	3.25	0.78	70	85	85	100	115	90	91	96.875	2.46	100	71.875	71.875	3.125	25	25	-0.228125	0.74375	-0.1125	11.36	0
1408	CI	Bilateral CI	Long Sequential Bilateral	No music	0	13.36	1.87	6.51	4.64333	4.64	0.14	13.22	11.38	6.77	8.44	1.84	85	90	90	90	110	90	93	90.625	2.56	87.5	68.75	78.125	21.875	40.625	18.75	0.171875	-0.103125	-0.1375	13.36	0
1409	CI	Bilateral CI	Long Sequential Bilateral	Music	4	12.88	1.9	5.14	3.2425	3.24	0.27	12.61	10.85	7.66	9.09	1.76	80	85	100	105	105	96.67	95	84.375	3.59	81.25	56.25	87.5	9.375	34.375	9.375	0.05	0.465625	0.16875	25.76	51.52
1410	CI	Bilateral CI	Long Sequential Bilateral	Music	1	10.97	0.88	3.38	2.5025	2.5	0.68	10.29	10.01	7.5	7.11	0.28	90	110	110	110	110	110	106	87.5	3.47	87.5	65.625	62.5	25	46.875	43.75	-0.509375	0.2875	-0.04375	21.94	10.97
1411	CI	Bilateral CI	Long Sequential Bilateral	Music	5	9.65	0.91	4.56	3.65167	3.65	0.3	9.36	8.68	5.01	5.41	0.68	90	90	95	105	115	96.67	99	96.875	3.24	84.375	68.75	65.625	18.75	34.375	31.25	0.765625	1.19375	1.09375	19.3	48.25
1412	CI	Bilateral CI	Long Sequential Bilateral	No music	0	10.51	0.88	9.17	8.2925	8.29	0.3	10.55	9.88	1.6	1.97	0.67	95	105	110	105	105	106.67	104	84.375	3.29	90.625	46.875	59.375	18.75	50	31.25	0.00625	1.0875	0.69375	10.51	0
1413	CI	Bilateral CI	Long Sequential Bilateral	No music	0	11.54	1.52	10.88	9.36167	9.36	1.19	10.7	10.29	0.92	0.15	0.41	80	100	105	105	105	103.33	99	75	4.81	68.75	43.75	46.875	37.5	37.5	46.875	-0.509375	-0.04375	0.16875	11.54	0
1414	CI	Bilateral CI	Long Sequential Bilateral	No music	0	8.62	0.69	6.81	6.12083	6.12	0.37	8.6	8.21	2.07	2.11	0.39	100	100	115	110	105	108.33	106	78.125	3.09	78.125	53.125	40.625	18.75	43.75	43.75	-0.01875	0.428125	0.8	8.62	0
1201	CI	Bimodal	Bimodal	No music	0	6.78	4.06	#NULL!	#NULL!	0	0.33	6.45	2.63	2.63	6.12	3.73	85	85	80	85	85	83.33	84	90.625	3.88	90.625	62.5	62.5	18.75	40.625	34.375	0.225	-0.4625	0.4125	6.78	0
1202	CI	Bimodal	Bimodal	No music	0	7.51	2.28	#NULL!	#NULL!	0.02	0.29	7.22	5.14	5.12	6.91	1.99	75	90	95	90	85	91.67	87	100	2.99	100	71.875	71.875	0	28.125	28.125	-0.528125	0.228125	0.15625	7.51	0
1204	CI	Bimodal	Bimodal	No music	0	12.48	11.51	#NULL!	#NULL!	0	0	12.48	0.9	0.9	12.48	11.51	20	45	70	115	115	76.67	73	81.25	3.83	68.75	78.125	56.25	31.25	15.625	25	0.74375	-1.025	-0.875	12.48	0
1205	CI	Bimodal	Bimodal	Music	1	12.55	1.1	#NULL!	#NULL!	0	0.82	11.72	11.36	11.36	10.9	0.27	90	95	100	90	90	95	93	87.5	2.64	90.625	81.25	84.375	15.625	18.75	15.625	0.025	0.184375	0.625	25.1	12.55
1206	CI	Bimodal	Bimodal	No music	0	12.47	10.57	#NULL!	#NULL!	0.4	0	12.47	1.82	1.42	12.07	10.57	10	15	80	100	100	65	61	96.875	2.15	78.125	81.25	62.5	25	21.875	34.375	0.19375	0.33125	0.809375	12.47	0
1207	CI	Bimodal	Bimodal	No music	0	12.1	11.39	#NULL!	#NULL!	0	0.33	11.78	0.66	0.66	11.45	11.06	75	75	85	85	100	81.67	84	90.625	4.56	75	65.625	62.5	34.375	37.5	46.875	-0.00625	0.628125	0.45625	12.1	0
1208	CI	Bimodal	Bimodal	No music	0	10.72	9.91	#NULL!	#NULL!	0.27	0	10.72	0.73	0.46	10.45	9.91	20	30	80	110	105	73.33	69	84.375	2.44	84.375	75	56.25	25	28.125	40.625	-0.140625	-0.278125	0.43125	10.72	0
1209	CI	Bimodal	Bimodal	No music	0	9.47	3.15	#NULL!	#NULL!	2.79	0	9.47	6.25	3.46	6.68	3.15	40	55	70	110	115	78.33	78	78.125	4.98	62.5	56.25	50	28.125	40.625	40.625	2.01875	1.175	1.83438	9.47	0
1210	CI	Bimodal	Bimodal	No music	0	7.49	4.06	#NULL!	#NULL!	0.1	0.25	7.24	3.35	3.25	6.89	3.81	75	90	90	85	85	88.33	85	59.375	3.29	71.875	56.25	53.125	56.25	53.125	62.5	0.34375	0.95625	0.453125	7.49	0
1211	CI	Bimodal	Bimodal	No music	0	8.12	7.16	#NULL!	#NULL!	0	0.08	8.04	0.9	0.9	7.97	7.08	80	85	85	80	75	83.33	81	78.125	4.35	71.875	71.875	62.5	31.25	25	34.375	-1.53438	-0.334375	-1.04375	8.12	0
1212	CI	Bimodal	Bimodal	Music	2	13.98	12.41	#NULL!	#NULL!	0	1.5	12.48	1.51	1.51	10.97	10.91	65	50	40	40	45	43.33	48	96.875	2.58	93.75	78.125	68.75	3.125	18.75	28.125	-0.184375	0.225	-0.1	27.96	27.96
1602	NH	Normal Hearing	Normal Hearing	No music	0	11.29	#NULL!	#NULL!	#NULL!	0	0	11.29	0	0	11.29	#NULL!	#NULL!	#NULL!	#NULL!	#NULL!	#NULL!	#NULL!	#NULL!	96.88	4.23	90.63	84.38	81.25	12.5	18.75	21.88	0.32	2.44	5.98	11.29	0
1605	NH	Normal Hearing	Normal Hearing	No music	0	7.35	#NULL!	#NULL!	#NULL!	0	0	7.35	0	0	7.35	#NULL!	#NULL!	#NULL!	#NULL!	#NULL!	#NULL!	#NULL!	#NULL!	100	2.13	87.5	93.75	50	12.5	6.25	50	0.72	0.52	1.28	7.35	0
1607	NH	Normal Hearing	Normal Hearing	No music	0	11.17	#NULL!	#NULL!	#NULL!	0	0	11.17	0	0	11.17	#NULL!	#NULL!	#NULL!	#NULL!	#NULL!	#NULL!	#NULL!	#NULL!	100	2.92	96.88	87.5	62.5	3.13	12.5	37.5	0.76	0.04	1.7	11.17	0
1608	NH	Normal Hearing	Normal Hearing	Music	1	6.53	#NULL!	#NULL!	#NULL!	0	0	6.53	0	0	6.53	#NULL!	#NULL!	#NULL!	#NULL!	#NULL!	#NULL!	#NULL!	#NULL!	71.88	3.03	68.75	71.88	59.38	34.38	31.25	43.75	-0.19	-0.08	0.13	13.06	6.53
1609	NH	Normal Hearing	Normal Hearing	Music	2	8.35	#NULL!	#NULL!	#NULL!	0	0	8.35	0	0	8.35	#NULL!	#NULL!	#NULL!	#NULL!	#NULL!	#NULL!	#NULL!	#NULL!	87.5	4.75	68.75	78.13	40.63	43.75	34.38	53.13	-0.93	-0.64	0.02	16.7	16.7
1611	NH	Normal Hearing	Normal Hearing	Music	1	11.51	#NULL!	#NULL!	#NULL!	0	0	11.51	0	0	11.51	#NULL!	#NULL!	#NULL!	#NULL!	#NULL!	#NULL!	#NULL!	#NULL!	93.75	3.2	75	84.375	46.875	25	15.625	46.875	0.225	0.171875	0.6	23.02	11.51
1612	NH	Normal Hearing	Normal Hearing	Music	3	10.26	#NULL!	#NULL!	#NULL!	0	0	10.26	0	0	10.26	#NULL!	#NULL!	#NULL!	#NULL!	#NULL!	#NULL!	#NULL!	#NULL!	96.875	6.31	75	84.375	65.625	21.875	18.75	37.5	2.69375	1.35625	3.61875	20.52	30.78
1613	NH	Normal Hearing	Normal Hearing	Music	5	12.96	#NULL!	#NULL!	#NULL!	0	0	12.96	0	0	12.96	#NULL!	#NULL!	#NULL!	#NULL!	#NULL!	#NULL!	#NULL!	#NULL!	87.5	7.93	53.125	84.375	37.5	46.875	21.875	68.75	1.08125	3.11563	2.24688	25.92	64.8
1616	NH	Normal Hearing	Normal Hearing	Music	3	9.77	#NULL!	#NULL!	#NULL!	0	0	9.77	0	0	9.77	#NULL!	#NULL!	#NULL!	#NULL!	#NULL!	#NULL!	#NULL!	#NULL!	100	3.41	81.25	71.875	68.75	18.75	28.125	31.25	-0.634375	0.084375	0.66875	19.54	29.31
1617	NH	Normal Hearing	Normal Hearing	No music	0	9.55	#NULL!	#NULL!	#NULL!	0	0	9.55	0	0	9.55	#NULL!	#NULL!	#NULL!	#NULL!	#NULL!	#NULL!	#NULL!	#NULL!	93.75	4.04	84.375	81.25	75	21.875	25	25	0.896875	0.68125	1.74375	9.55	0
1620	NH	Normal Hearing	Normal Hearing	Music	3	10.59	#NULL!	#NULL!	#NULL!	0	0	10.59	0	0	10.59	#NULL!	#NULL!	#NULL!	#NULL!	#NULL!	#NULL!	#NULL!	#NULL!	96.875	2.1	62.5	87.5	50	40.625	15.625	53.125	1.24687	0.98125	2.3375	21.18	31.77
1621	NH	Normal Hearing	Normal Hearing	Music	4	12.58	#NULL!	#NULL!	#NULL!	0	0	12.58	0	0	12.58	#NULL!	#NULL!	#NULL!	#NULL!	#NULL!	#NULL!	#NULL!	#NULL!	96.875	2.52	71.875	87.5	56.25	25	15.625	40.625	0.215625	0.521875	1.02188	25.16	50.32
1622	NH	Normal Hearing	Normal Hearing	Music	2	9.79	#NULL!	#NULL!	#NULL!	0	0	9.79	0	0	9.79	#NULL!	#NULL!	#NULL!	#NULL!	#NULL!	#NULL!	#NULL!	#NULL!	100	3.33	68.75	90.625	68.75	31.25	9.375	31.25	0.8375	0.25625	1.85625	19.58	19.58
1623	NH	Normal Hearing	Normal Hearing	No music	0	6.56	#NULL!	#NULL!	#NULL!	0	0	6.56	0	0	6.56	#NULL!	#NULL!	#NULL!	#NULL!	#NULL!	#NULL!	#NULL!	#NULL!	100	2.14	87.5	84.375	75	12.5	15.625	25	0.475	0.590625	1.59375	6.56	0
1624	NH	Normal Hearing	Normal Hearing	No music	0	12.68	#NULL!	#NULL!	#NULL!	0	0	12.68	0	0	12.68	#NULL!	#NULL!	#NULL!	#NULL!	#NULL!	#NULL!	#NULL!	#NULL!	90.625	7.78	46.875	87.5	25	43.75	21.875	71.875	2.125	1.22188	3.95938	12.68	0
1625	NH	Normal Hearing	Normal Hearing	No music	0	10.4	#NULL!	#NULL!	#NULL!	0	0	10.4	0	0	10.4	#NULL!	#NULL!	#NULL!	#NULL!	#NULL!	#NULL!	#NULL!	#NULL!	96.875	1.92	53.125	84.375	46.875	43.75	18.75	50	0.459375	0.996875	1.5375	10.4	0

## Sheet: EXPT 3 data
Code	Hearing_Group	Age_Group	CI_Subgroup	Noise_Condition	Music_Group	Years_Music	Age	Accuracy_Original	ChangeInOpinion_Mode	ChangeInOpinion_Tempo	ChangeInOpinion_Both	ReactionTime_Original	ChangeInRT_mode	ChangeInRT_Tempo	ChangeInRT_Both	Accuracy_Original_Quiet	Accuracy_Original_Pink_Noise	Accuracy_Original_Vocoder32	Accuracy_Original_Vocoder22	ReactionTime_Original_Quiet	ReactionTime_Original_Pink_Noise	ReactionTime_Original_Vocoder32	ReactionTime_Original_Vocoder22	ChangeInOpinion_Mode_Quiet	ChangeInOpinion_Tempo_Quiet	ChangeInOpinion_Both_Quiet	ChangeInOpinion_Mode_PinkNoise	ChangeInOpinion_Tempo_PinkNoise	ChangeInOpinion_Both_PinkNoise	ChangeInOpinion_Mode_Vocoder32	ChangeInOpinion_Tempo_Vocoder32	ChangeInOpinion_Both_Vocoder32	ChangeInOpinion_Mode_Vocoder22	ChangeInOpinion_Tempo_Vocoder22	ChangeInOpinion_Both_Vocoder22	ChangeInRT_Mode_Quiet	ChangeInRT_Tempo_Quiet	ChangeInRT_Both_Quiet	ChangeInRT_Mode_PinkNoise	ChangeInRT_Tempo_PinkNoise	ChangeInRT_Both_PinkNoise	ChangeInRT_Mode_Vocoder32	ChangeInRT_Tempo_Vocoder32	ChangeInRT_Both_Vocoder32	ChangeInRT_Mode_Vocoder22	ChangeInRT_Tempo_Vocoder22	ChangeInRT_Both_Vocoder22
1602	NH	Children	NH Children	Quiet	No Music	0	11.29	96.875	12.5	18.75	21.875	4.225	0.319	2.444	5.975	96.875	84.375	#NULL!	90.625	4.225	10.416	#NULL!	4.572	12.5	18.75	21.875	37.5	40.625	62.5	#NULL!	#NULL!	#NULL!	12.5	15.625	25	0.319	2.444	5.975	0.634	0.053	3.069	#NULL!	#NULL!	#NULL!	-0.656	2.431	1.075
1603	NH	Children	NH Children	Quiet	No Music	0	15.31	93.75	18.75	18.75	40.625	2.688	0.325	0.063	0.369	93.75	81.25	96.875	93.75	2.688	4.688	3.706	2.35	18.75	18.75	40.625	25	40.625	28.125	9.375	43.75	28.125	9.375	28.125	28.125	0.325	0.063	0.369	0.847	0.316	-0.134	-0.347	0.266	0.275	0.438	1.163	0.428
1605	NH	Children	NH Children	Quiet	No Music	0	7.35	100	12.5	6.25	50	2.125	0.716	0.522	1.281	100	78.125	90.625	90.625	2.125	3.688	1.678	2.263	12.5	6.25	50	28.125	28.125	37.5	9.375	34.375	34.375	9.375	37.5	25	0.716	0.522	1.281	0.159	-0.313	0.197	-0.05	0.225	0.194	-0.069	0.259	0.453
1606	NH	Children	NH Children	Quiet	No Music	0	14.11	100	21.875	3.125	37.5	1.425	0.434	0.075	0.513	100	87.5	87.5	84.375	1.425	2.35	1.459	1.678	21.875	3.125	37.5	15.625	28.125	28.125	28.125	25	34.375	9.375	28.125	18.75	0.434	0.075	0.513	0.316	0.397	0.509	0.181	0.206	0.478	-0.05	0.225	0.194
1607	NH	Children	NH Children	Quiet	No Music	0	11.17	100	3.125	12.5	37.5	2.916	0.762	0.041	1.697	100	81.25	96.875	93.75	2.916	5.547	3.778	4.025	3.125	12.5	37.5	31.25	31.25	43.75	6.25	12.5	28.125	12.5	31.25	25	0.762	0.041	1.697	-1.391	-0.869	-0.456	-0.806	-0.125	-0.444	-0.459	1.331	0.269
1608	NH	Children	NH Children	Quiet	Music	1	6.53	71.875	34.375	31.25	43.75	3.028	-0.194	-0.084	0.125	71.875	#NULL!	#NULL!	#NULL!	3.028	#NULL!	#NULL!	#NULL!	34.375	31.25	43.75	#NULL!	#NULL!	#NULL!	#NULL!	#NULL!	#NULL!	#NULL!	#NULL!	#NULL!	-0.194	-0.084	0.125	#NULL!	#NULL!	#NULL!	#NULL!	#NULL!	#NULL!	#NULL!	#NULL!	#NULL!
1609	NH	Children	NH Children	Quiet	Music	2	8.35	87.5	43.75	34.375	53.125	4.75	-0.925	-0.641	0.016	87.5	81.25	78.125	84.375	4.75	4.772	3.9	4.3	43.75	34.375	53.125	31.25	34.375	56.25	21.875	28.125	34.375	18.75	31.25	34.375	-0.925	-0.641	0.016	0.675	0.691	0.628	0.572	1.075	1.225	-0.216	-0.528	-0.175
1611	NH	Children	NH Children	Quiet	Music	1	11.51	93.75	25	15.625	46.875	3.197	0.225	0.172	0.6	93.75	#NULL!	81.25	84.375	3.197	#NULL!	2.919	3.256	25	15.625	46.875	#NULL!	#NULL!	#NULL!	15.625	28.125	31.25	18.75	31.25	25	0.225	0.172	0.6	#NULL!	#NULL!	#NULL!	0.122	0.478	0.494	-0.419	1.031	0.206
1612	NH	Children	NH Children	Quiet	Music	3	10.26	96.875	21.875	18.75	37.5	6.306	2.694	1.356	3.619	96.875	#NULL!	87.5	#NULL!	6.306	#NULL!	6.713	#NULL!	21.875	18.75	37.5	#NULL!	#NULL!	#NULL!	6.25	25	40.625	#NULL!	#NULL!	#NULL!	2.694	1.356	3.619	#NULL!	#NULL!	#NULL!	-0.825	4.316	1.972	#NULL!	#NULL!	#NULL!
1613	NH	Children	NH Children	Quiet	Music	5	12.96	87.5	46.875	21.875	68.75	7.928	1.081	3.116	2.247	87.5	81.25	84.375	87.5	7.928	6.609	3.903	4.816	46.875	21.875	68.75	40.625	46.875	53.125	31.25	28.125	43.75	25	40.625	56.25	1.081	3.116	2.247	-1.763	-0.634	-0.953	0.194	0.625	0.303	-0.244	-0.834	0.475
1614	NH	Children	NH Children	Quiet	Music	7	14.96	96.875	62.5	9.375	78.125	5.353	2.819	0.931	2.019	96.875	87.5	93.75	#NULL!	5.353	7.266	5.575	#NULL!	62.5	9.375	78.125	50	31.25	56.25	12.5	18.75	21.875	#NULL!	#NULL!	#NULL!	2.819	0.931	2.019	0.422	-0.553	0.378	1.013	2.291	0.625	#NULL!	#NULL!	#NULL!
1616	NH	Children	NH Children	Quiet	Music	3	9.77	100	18.75	28.125	31.25	3.413	-0.634	0.084	0.669	100	84.375	90.625	90.625	3.413	4.747	1.981	2.147	18.75	28.125	31.25	31.25	34.375	25	9.375	21.875	31.25	6.25	31.25	37.5	-0.634	0.084	0.669	-0.072	0.728	-0.519	0.347	0.288	0.575	-0.222	0.459	0.216
1617	NH	Children	NH Children	Quiet	No Music	0	9.55	93.75	21.875	25	25	4.044	0.897	0.681	1.744	93.75	84.375	90.625	87.5	4.044	3.919	1.7	3.869	21.875	25	25	15.625	40.625	37.5	6.25	15.625	21.875	12.5	21.875	25	0.897	0.681	1.744	0.584	0.944	0.562	0.134	0.419	0.472	0.225	0.287	0.65
1618	NH	Children	NH Children	Quiet	No Music	0	13.93	90.625	9.375	28.125	21.875	1.572	0.244	0.088	0.394	90.625	84.375	#NULL!	#NULL!	1.572	4.147	#NULL!	#NULL!	9.375	28.125	21.875	15.625	31.25	43.75	#NULL!	#NULL!	#NULL!	#NULL!	#NULL!	#NULL!	0.244	0.088	0.394	0.934	0.278	0.638	#NULL!	#NULL!	#NULL!	#NULL!	#NULL!	#NULL!
1619	NH	Children	NH Children	Quiet	Music	9	14.58	93.75	75	21.875	78.125	4.594	2.691	1.391	2.728	93.75	81.25	68.75	68.75	4.594	6.894	7.281	6.147	75	21.875	78.125	62.5	37.5	71.875	34.375	31.25	34.375	15.625	18.75	28.125	2.691	1.391	2.728	-0.288	-0.588	-0.669	-0.322	0.672	0.1	1.313	-0.356	0.944
1620	NH	Children	NH Children	Quiet	Music	3	10.59	96.875	40.625	15.625	53.125	2.103	1.247	0.981	2.338	96.875	87.5	90.625	81.25	2.103	4.5	2.981	2.619	40.625	15.625	53.125	25	34.375	40.625	12.5	34.375	40.625	12.5	12.5	21.875	1.247	0.981	2.338	0.891	0.516	1.019	-0.069	0.388	0.528	0.131	0.55	0.2
1621	NH	Children	NH Children	Quiet	Music	4	12.58	96.875	25	15.625	40.625	2.519	0.216	0.522	1.022	96.875	87.5	87.5	90.625	2.519	4.694	2.6	2.809	25	15.625	40.625	18.75	34.375	37.5	15.625	28.125	40.625	6.25	18.75	25	0.216	0.522	1.022	0.456	-0.084	-0.038	-0.119	0.544	0.672	0.031	0.231	0.309
1622	NH	Children	NH Children	Quiet	Music	2	9.79	100	31.25	9.375	31.25	3.328	0.838	0.256	1.856	100	84.375	90.625	96.875	3.328	3.4	2.55	2.441	31.25	9.375	31.25	21.875	37.5	37.5	18.75	28.125	21.875	6.25	34.375	15.625	0.838	0.256	1.856	0.072	0.097	0.331	-0.325	0.05	-0.088	0.1	0.419	0.556
1623	NH	Children	NH Children	Quiet	No Music	0	6.56	100	12.5	15.625	25	2.138	0.475	0.591	1.594	100	84.375	#NULL!	84.375	2.138	3.981	#NULL!	2.238	12.5	15.625	25	37.5	25	50	#NULL!	#NULL!	#NULL!	15.625	37.5	28.125	0.475	0.591	1.594	-0.278	-0.775	-0.894	#NULL!	#NULL!	#NULL!	0.272	0.569	1.156
1624	NH	Children	NH Children	Quiet	No Music	0	12.68	90.625	43.75	21.875	71.875	7.784	2.125	1.222	3.959	90.625	#NULL!	78.125	71.875	7.784	#NULL!	8.541	3.053	43.75	21.875	71.875	#NULL!	#NULL!	#NULL!	25	37.5	18.75	31.25	46.875	46.875	2.125	1.222	3.959	#NULL!	#NULL!	#NULL!	0.503	-0.178	2.566	-0.237	0.15	-0.253
1625	NH	Children	NH Children	Quiet	No Music	0	10.4	96.875	43.75	18.75	50	1.922	0.459	0.997	1.538	96.875	84.375	93.75	87.5	1.922	3.975	3.053	2.431	43.75	18.75	50	46.875	31.25	40.625	15.625	21.875	25	15.625	34.375	28.125	0.459	0.997	1.538	1.366	0.166	0.416	-0.237	0.15	-0.253	-0.2	-0.047	0.444
1701	NH	Adults	NH Adults	Quiet	Music	10	32	90.625	75	15.625	75	2.391	0.066	0.003	0.075	90.625	81.25	87.5	90.62	2.391	5.409	3.256	3.256	75	15.625	75	50	25	62.5	46.875	31.25	53.125	3.13	21.88	18.75	0.066	0.003	0.075	0.844	0.188	0.047	0.303	0.366	0.828	-0.294	0.469	0.597
1702	NH	Adults	NH Adults	Quiet	No Music	0	40	96.875	34.375	6.25	56.25	2.581	1.144	0.244	1.644	96.875	81.25	93.75	93.75	2.581	5.05	2.68	2.19	34.375	6.25	56.25	31.25	28.125	37.5	3.13	15.63	25	3.13	12.5	15.63	1.144	0.244	1.644	1.475	0.884	0.091	0.209	0.916	0.778	0.084	0.587	0.75
1703	NH	Adults	NH Adults	Quiet	No Music	0	29	93.75	18.75	9.375	43.75	2.194	1.144	0.941	1.613	93.75	81.25	87.5	87.5	2.194	5.25	3.6	3.384	18.75	9.375	43.75	21.875	15.625	34.375	12.5	12.5	18.75	6.25	40.625	34.375	1.144	0.941	1.613	0.556	0.491	1.094	0.181	1.106	1.853	0.222	1.291	1.503
1704	NH	Adults	NH Adults	Quiet	No Music	0	21	96.875	62.5	6.25	68.75	3.156	0.862	0.175	0.637	96.875	81.25	84.375	90.625	3.156	3.047	2.659	2.322	62.5	6.25	68.75	34.375	37.5	31.25	15.625	34.375	31.25	12.5	37.5	31.25	0.862	0.175	0.637	-0.35	-0.156	0.056	-0.091	0.541	0.441	0.159	0.319	0.5
1705	NH	Adults	NH Adults	Quiet	No Music	0	25	100	12.5	6.25	34.375	1.45	0.219	0.234	0.459	100	81.25	90.625	81.25	1.45	4.85	1.734	1.975	12.5	6.25	34.375	46.875	46.875	53.125	6.25	31.25	15.625	12.5	37.5	40.625	0.219	0.234	0.459	1.066	0.691	0.428	0.287	0.459	0.063	0.062	-0.069	0.097
1706	NH	Adults	NH Adults	Quiet	No Music	0	30	100	6.25	12.5	34.375	1.378	0.513	0.7	0.625	100	#NULL!	93.75	84.375	1.378	#NULL!	1.469	1.597	6.25	12.5	34.375	#NULL!	#NULL!	#NULL!	6.25	34.375	31.25	28.125	43.75	59.375	0.513	0.7	0.625	#NULL!	#NULL!	#NULL!	0.3	0.497	0.331	-0.119	0.481	0.325
1707	NH	Adults	NH Adults	Quiet	Music	10	28	100	100	0	100	4.088	0.406	1.441	0.191	100	84.375	68.75	81.25	4.088	5.597	7.113	5.553	100	0	100	78.125	25	75	25	12.5	28.125	15.625	34.375	40.625	0.406	1.441	0.191	-1.019	-1.134	-1.034	0.153	0.828	-0.325	0.175	1.238	1.841
1708	NH	Adults	NH Adults	Quiet	Music	8	29	90.625	50	6.25	50	5.544	0.572	-0.5	0.197	90.625	87.5	93.75	#NULL!	5.544	6.45	4	#NULL!	50	6.25	50	18.75	25	31.25	12.5	28.125	37.5	#NULL!	#NULL!	#NULL!	0.572	-0.5	0.197	1.544	1	0.453	0.778	0.931	0.894	#NULL!	#NULL!	#NULL!
1709	NH	Adults	NH Adults	Quiet	No Music	0	22	96.875	12.5	18.75	34.375	2.134	1.1	0.178	1.425	96.875	84.375	93.75	93.75	2.134	5.128	2.831	2.684	12.5	18.75	34.375	18.75	46.875	18.75	9.375	28.125	18.75	0	28.125	37.5	1.1	0.178	1.425	-0.381	-0.2	0.05	-0.425	0.366	0.291	0.091	0.122	0.591
1710	NH	Adults	NH Adults	Quiet	No Music	0	17.06	96.875	15.625	9.375	37.5	2.819	0.297	0.522	1.219	96.875	81.25	90.625	87.5	2.819	3.534	2.281	2.347	15.625	9.375	37.5	31.25	43.75	43.75	6.25	18.75	31.25	9.375	18.75	21.875	0.297	0.522	1.219	0.369	0.619	-0.066	-0.2	0.072	0.219	-0.3	0.953	0.566
1711	NH	Adults	NH Adults	Quiet	No Music	0	17.18	96.875	18.75	12.5	56.25	3.747	0.944	0.475	0.906	96.875	84.375	93.75	87.5	3.747	4.606	4.109	4.756	18.75	12.5	56.25	18.75	37.5	34.375	6.25	31.25	28.125	3.125	31.25	50	0.944	0.475	0.906	-0.178	-0.175	-0.066	0.331	1.075	0.747	-0.412	0.531	-0.2
1712	NH	Adults	NH Adults	Quiet	Music	10	17.16	100	25	9.375	65.625	4.666	4.453	2.038	4.241	100	87.5	90.625	#NULL!	4.666	5.116	2.616	#NULL!	25	9.375	65.625	31.25	31.25	18.75	12.5	31.25	28.125	#NULL!	#NULL!	#NULL!	4.453	2.038	4.241	-0.466	-1.4	-0.138	-0.05	0.3	-0.194	#NULL!	#NULL!	#NULL!
1713	NH	Adults	NH Adults	Quiet	Music	8	29	#NULL!	#NULL!	#NULL!	#NULL!	#NULL!	#NULL!	#NULL!	#NULL!	#NULL!	#NULL!	71.875	#NULL!	#NULL!	#NULL!	6.334	#NULL!	#NULL!	#NULL!	#NULL!	#NULL!	#NULL!	#NULL!	43.75	40.625	31.25	#NULL!	#NULL!	#NULL!	#NULL!	#NULL!	#NULL!	#NULL!	#NULL!	#NULL!	0.741	1.25	0.75	#NULL!	#NULL!	#NULL!
1714	NH	Adults	NH Adults	Quiet	Music	8	23	#NULL!	#NULL!	#NULL!	#NULL!	#NULL!	#NULL!	#NULL!	#NULL!	#NULL!	#NULL!	81.25	84.375	#NULL!	#NULL!	5.23	3.794	#NULL!	#NULL!	#NULL!	#NULL!	#NULL!	#NULL!	21.88	43.75	46.88	25	43.75	21.875	#NULL!	#NULL!	#NULL!	#NULL!	#NULL!	#NULL!	0.266	0.659	0.059	0.862	0.366	0.759
1715	NH	Adults	NH Adults	Quiet	Music	5	18.07	#NULL!	#NULL!	#NULL!	#NULL!	#NULL!	#NULL!	#NULL!	#NULL!	#NULL!	84.375	96.875	68.75	#NULL!	7.991	3.566	5.263	#NULL!	#NULL!	#NULL!	50	43.75	50	9.375	25	18.75	40.625	46.875	34.375	#NULL!	#NULL!	#NULL!	-0.538	-0.959	0.575	-0.072	0.597	1.044	-0.322	0.159	-0.634
1602	NH	Children	NH Children	Pink Noise	No Music	0	11.29	84.375	37.5	40.625	62.5	10.416	0.634	0.053	3.069	#NULL!	#NULL!	#NULL!	#NULL!	#NULL!	#NULL!	#NULL!	#NULL!	#NULL!	#NULL!	#NULL!	#NULL!	#NULL!	#NULL!	#NULL!	#NULL!	#NULL!	#NULL!	#NULL!	#NULL!	#NULL!	#NULL!	#NULL!	#NULL!	#NULL!	#NULL!	#NULL!	#NULL!	#NULL!	#NULL!	#NULL!	#NULL!
1603	NH	Children	NH Children	Pink Noise	No Music	0	15.31	81.25	25	40.625	28.125	4.688	0.847	0.316	-0.134	#NULL!	#NULL!	#NULL!	#NULL!	#NULL!	#NULL!	#NULL!	#NULL!	#NULL!	#NULL!	#NULL!	#NULL!	#NULL!	#NULL!	#NULL!	#NULL!	#NULL!	#NULL!	#NULL!	#NULL!	#NULL!	#NULL!	#NULL!	#NULL!	#NULL!	#NULL!	#NULL!	#NULL!	#NULL!	#NULL!	#NULL!	#NULL!
1605	NH	Children	NH Children	Pink Noise	No Music	0	7.35	78.125	28.125	28.125	37.5	3.688	0.159	-0.313	0.197	#NULL!	#NULL!	#NULL!	#NULL!	#NULL!	#NULL!	#NULL!	#NULL!	#NULL!	#NULL!	#NULL!	#NULL!	#NULL!	#NULL!	#NULL!	#NULL!	#NULL!	#NULL!	#NULL!	#NULL!	#NULL!	#NULL!	#NULL!	#NULL!	#NULL!	#NULL!	#NULL!	#NULL!	#NULL!	#NULL!	#NULL!	#NULL!
1606	NH	Children	NH Children	Pink Noise	No Music	0	14.11	87.5	15.625	28.125	28.125	2.35	0.316	0.397	0.509	#NULL!	#NULL!	#NULL!	#NULL!	#NULL!	#NULL!	#NULL!	#NULL!	#NULL!	#NULL!	#NULL!	#NULL!	#NULL!	#NULL!	#NULL!	#NULL!	#NULL!	#NULL!	#NULL!	#NULL!	#NULL!	#NULL!	#NULL!	#NULL!	#NULL!	#NULL!	#NULL!	#NULL!	#NULL!	#NULL!	#NULL!	#NULL!
1607	NH	Children	NH Children	Pink Noise	No Music	0	11.17	81.25	31.25	31.25	43.75	5.547	-1.391	-0.869	-0.456	#NULL!	#NULL!	#NULL!	#NULL!	#NULL!	#NULL!	#NULL!	#NULL!	#NULL!	#NULL!	#NULL!	#NULL!	#NULL!	#NULL!	#NULL!	#NULL!	#NULL!	#NULL!	#NULL!	#NULL!	#NULL!	#NULL!	#NULL!	#NULL!	#NULL!	#NULL!	#NULL!	#NULL!	#NULL!	#NULL!	#NULL!	#NULL!
1608	NH	Children	NH Children	Pink Noise	Music	1	6.53	#NULL!	#NULL!	#NULL!	#NULL!	#NULL!	#NULL!	#NULL!	#NULL!	#NULL!	#NULL!	#NULL!	#NULL!	#NULL!	#NULL!	#NULL!	#NULL!	#NULL!	#NULL!	#NULL!	#NULL!	#NULL!	#NULL!	#NULL!	#NULL!	#NULL!	#NULL!	#NULL!	#NULL!	#NULL!	#NULL!	#NULL!	#NULL!	#NULL!	#NULL!	#NULL!	#NULL!	#NULL!	#NULL!	#NULL!	#NULL!
1609	NH	Children	NH Children	Pink Noise	Music	2	8.35	81.25	31.25	34.375	56.25	4.772	0.675	0.691	0.628	#NULL!	#NULL!	#NULL!	#NULL!	#NULL!	#NULL!	#NULL!	#NULL!	#NULL!	#NULL!	#NULL!	#NULL!	#NULL!	#NULL!	#NULL!	#NULL!	#NULL!	#NULL!	#NULL!	#NULL!	#NULL!	#NULL!	#NULL!	#NULL!	#NULL!	#NULL!	#NULL!	#NULL!	#NULL!	#NULL!	#NULL!	#NULL!
1611	NH	Children	NH Children	Pink Noise	Music	1	11.51	#NULL!	#NULL!	#NULL!	#NULL!	#NULL!	#NULL!	#NULL!	#NULL!	#NULL!	#NULL!	#NULL!	#NULL!	#NULL!	#NULL!	#NULL!	#NULL!	#NULL!	#NULL!	#NULL!	#NULL!	#NULL!	#NULL!	#NULL!	#NULL!	#NULL!	#NULL!	#NULL!	#NULL!	#NULL!	#NULL!	#NULL!	#NULL!	#NULL!	#NULL!	#NULL!	#NULL!	#NULL!	#NULL!	#NULL!	#NULL!
1612	NH	Children	NH Children	Pink Noise	Music	3	10.26	#NULL!	#NULL!	#NULL!	#NULL!	#NULL!	#NULL!	#NULL!	#NULL!	#NULL!	#NULL!	#NULL!	#NULL!	#NULL!	#NULL!	#NULL!	#NULL!	#NULL!	#NULL!	#NULL!	#NULL!	#NULL!	#NULL!	#NULL!	#NULL!	#NULL!	#NULL!	#NULL!	#NULL!	#NULL!	#NULL!	#NULL!	#NULL!	#NULL!	#NULL!	#NULL!	#NULL!	#NULL!	#NULL!	#NULL!	#NULL!
1613	NH	Children	NH Children	Pink Noise	Music	5	12.96	81.25	40.625	46.875	53.125	6.609	-1.763	-0.634	-0.953	#NULL!	#NULL!	#NULL!	#NULL!	#NULL!	#NULL!	#NULL!	#NULL!	#NULL!	#NULL!	#NULL!	#NULL!	#NULL!	#NULL!	#NULL!	#NULL!	#NULL!	#NULL!	#NULL!	#NULL!	#NULL!	#NULL!	#NULL!	#NULL!	#NULL!	#NULL!	#NULL!	#NULL!	#NULL!	#NULL!	#NULL!	#NULL!
1614	NH	Children	NH Children	Pink Noise	Music	7	14.96	87.5	50	31.25	56.25	7.266	0.422	-0.553	0.378	#NULL!	#NULL!	#NULL!	#NULL!	#NULL!	#NULL!	#NULL!	#NULL!	#NULL!	#NULL!	#NULL!	#NULL!	#NULL!	#NULL!	#NULL!	#NULL!	#NULL!	#NULL!	#NULL!	#NULL!	#NULL!	#NULL!	#NULL!	#NULL!	#NULL!	#NULL!	#NULL!	#NULL!	#NULL!	#NULL!	#NULL!	#NULL!
1616	NH	Children	NH Children	Pink Noise	Music	3	9.77	84.375	31.25	34.375	25	4.747	-0.072	0.728	-0.519	#NULL!	#NULL!	#NULL!	#NULL!	#NULL!	#NULL!	#NULL!	#NULL!	#NULL!	#NULL!	#NULL!	#NULL!	#NULL!	#NULL!	#NULL!	#NULL!	#NULL!	#NULL!	#NULL!	#NULL!	#NULL!	#NULL!	#NULL!	#NULL!	#NULL!	#NULL!	#NULL!	#NULL!	#NULL!	#NULL!	#NULL!	#NULL!
1617	NH	Children	NH Children	Pink Noise	No Music	0	9.55	84.375	15.625	40.625	37.5	3.919	0.584	0.944	0.562	#NULL!	#NULL!	#NULL!	#NULL!	#NULL!	#NULL!	#NULL!	#NULL!	#NULL!	#NULL!	#NULL!	#NULL!	#NULL!	#NULL!	#NULL!	#NULL!	#NULL!	#NULL!	#NULL!	#NULL!	#NULL!	#NULL!	#NULL!	#NULL!	#NULL!	#NULL!	#NULL!	#NULL!	#NULL!	#NULL!	#NULL!	#NULL!
1618	NH	Children	NH Children	Pink Noise	No Music	0	13.93	84.375	15.625	31.25	43.75	4.147	0.934	0.278	0.638	#NULL!	#NULL!	#NULL!	#NULL!	#NULL!	#NULL!	#NULL!	#NULL!	#NULL!	#NULL!	#NULL!	#NULL!	#NULL!	#NULL!	#NULL!	#NULL!	#NULL!	#NULL!	#NULL!	#NULL!	#NULL!	#NULL!	#NULL!	#NULL!	#NULL!	#NULL!	#NULL!	#NULL!	#NULL!	#NULL!	#NULL!	#NULL!
1619	NH	Children	NH Children	Pink Noise	Music	9	14.58	81.25	62.5	37.5	71.875	6.894	-0.288	-0.588	-0.669	#NULL!	#NULL!	#NULL!	#NULL!	#NULL!	#NULL!	#NULL!	#NULL!	#NULL!	#NULL!	#NULL!	#NULL!	#NULL!	#NULL!	#NULL!	#NULL!	#NULL!	#NULL!	#NULL!	#NULL!	#NULL!	#NULL!	#NULL!	#NULL!	#NULL!	#NULL!	#NULL!	#NULL!	#NULL!	#NULL!	#NULL!	#NULL!
1620	NH	Children	NH Children	Pink Noise	Music	3	10.59	87.5	25	34.375	40.625	4.5	0.891	0.516	1.019	#NULL!	#NULL!	#NULL!	#NULL!	#NULL!	#NULL!	#NULL!	#NULL!	#NULL!	#NULL!	#NULL!	#NULL!	#NULL!	#NULL!	#NULL!	#NULL!	#NULL!	#NULL!	#NULL!	#NULL!	#NULL!	#NULL!	#NULL!	#NULL!	#NULL!	#NULL!	#NULL!	#NULL!	#NULL!	#NULL!	#NULL!	#NULL!
1621	NH	Children	NH Children	Pink Noise	Music	4	12.58	87.5	18.75	34.375	37.5	4.694	0.456	-0.084	-0.038	#NULL!	#NULL!	#NULL!	#NULL!	#NULL!	#NULL!	#NULL!	#NULL!	#NULL!	#NULL!	#NULL!	#NULL!	#NULL!	#NULL!	#NULL!	#NULL!	#NULL!	#NULL!	#NULL!	#NULL!	#NULL!	#NULL!	#NULL!	#NULL!	#NULL!	#NULL!	#NULL!	#NULL!	#NULL!	#NULL!	#NULL!	#NULL!
1622	NH	Children	NH Children	Pink Noise	Music	2	9.79	84.375	21.875	37.5	37.5	3.4	0.072	0.097	0.331	#NULL!	#NULL!	#NULL!	#NULL!	#NULL!	#NULL!	#NULL!	#NULL!	#NULL!	#NULL!	#NULL!	#NULL!	#NULL!	#NULL!	#NULL!	#NULL!	#NULL!	#NULL!	#NULL!	#NULL!	#NULL!	#NULL!	#NULL!	#NULL!	#NULL!	#NULL!	#NULL!	#NULL!	#NULL!	#NULL!	#NULL!	#NULL!
1623	NH	Children	NH Children	Pink Noise	No Music	0	6.56	84.375	37.5	25	50	3.981	-0.278	-0.775	-0.894	#NULL!	#NULL!	#NULL!	#NULL!	#NULL!	#NULL!	#NULL!	#NULL!	#NULL!	#NULL!	#NULL!	#NULL!	#NULL!	#NULL!	#NULL!	#NULL!	#NULL!	#NULL!	#NULL!	#NULL!	#NULL!	#NULL!	#NULL!	#NULL!	#NULL!	#NULL!	#NULL!	#NULL!	#NULL!	#NULL!	#NULL!	#NULL!
1624	NH	Children	NH Children	Pink Noise	No Music	0	12.68	#NULL!	#NULL!	#NULL!	#NULL!	#NULL!	#NULL!	#NULL!	#NULL!	#NULL!	#NULL!	#NULL!	#NULL!	#NULL!	#NULL!	#NULL!	#NULL!	#NULL!	#NULL!	#NULL!	#NULL!	#NULL!	#NULL!	#NULL!	#NULL!	#NULL!	#NULL!	#NULL!	#NULL!	#NULL!	#NULL!	#NULL!	#NULL!	#NULL!	#NULL!	#NULL!	#NULL!	#NULL!	#NULL!	#NULL!	#NULL!
1625	NH	Children	NH Children	Pink Noise	No Music	0	10.4	84.375	46.875	31.25	40.625	3.975	1.366	0.166	0.416	#NULL!	#NULL!	#NULL!	#NULL!	#NULL!	#NULL!	#NULL!	#NULL!	#NULL!	#NULL!	#NULL!	#NULL!	#NULL!	#NULL!	#NULL!	#NULL!	#NULL!	#NULL!	#NULL!	#NULL!	#NULL!	#NULL!	#NULL!	#NULL!	#NULL!	#NULL!	#NULL!	#NULL!	#NULL!	#NULL!	#NULL!	#NULL!
1701	NH	Adults	NH Adults	Pink Noise	Music	10	31	81.25	50	25	62.5	5.409	0.844	0.188	0.047	#NULL!	#NULL!	#NULL!	#NULL!	#NULL!	#NULL!	#NULL!	#NULL!	#NULL!	#NULL!	#NULL!	#NULL!	#NULL!	#NULL!	#NULL!	#NULL!	#NULL!	#NULL!	#NULL!	#NULL!	#NULL!	#NULL!	#NULL!	#NULL!	#NULL!	#NULL!	#NULL!	#NULL!	#NULL!	#NULL!	#NULL!	#NULL!
1702	NH	Adults	NH Adults	Pink Noise	No Music	0	40	81.25	31.25	28.125	37.5	5.05	1.475	0.884	0.091	#NULL!	#NULL!	#NULL!	#NULL!	#NULL!	#NULL!	#NULL!	#NULL!	#NULL!	#NULL!	#NULL!	#NULL!	#NULL!	#NULL!	#NULL!	#NULL!	#NULL!	#NULL!	#NULL!	#NULL!	#NULL!	#NULL!	#NULL!	#NULL!	#NULL!	#NULL!	#NULL!	#NULL!	#NULL!	#NULL!	#NULL!	#NULL!
1703	NH	Adults	NH Adults	Pink Noise	No Music	0	29	81.25	21.875	15.625	34.375	5.25	0.556	0.491	1.094	#NULL!	#NULL!	#NULL!	#NULL!	#NULL!	#NULL!	#NULL!	#NULL!	#NULL!	#NULL!	#NULL!	#NULL!	#NULL!	#NULL!	#NULL!	#NULL!	#NULL!	#NULL!	#NULL!	#NULL!	#NULL!	#NULL!	#NULL!	#NULL!	#NULL!	#NULL!	#NULL!	#NULL!	#NULL!	#NULL!	#NULL!	#NULL!
1704	NH	Adults	NH Adults	Pink Noise	No Music	0	21	81.25	34.375	37.5	31.25	3.047	-0.35	-0.156	0.056	#NULL!	#NULL!	#NULL!	#NULL!	#NULL!	#NULL!	#NULL!	#NULL!	#NULL!	#NULL!	#NULL!	#NULL!	#NULL!	#NULL!	#NULL!	#NULL!	#NULL!	#NULL!	#NULL!	#NULL!	#NULL!	#NULL!	#NULL!	#NULL!	#NULL!	#NULL!	#NULL!	#NULL!	#NULL!	#NULL!	#NULL!	#NULL!
1705	NH	Adults	NH Adults	Pink Noise	No Music	0	25	81.25	46.875	46.875	53.125	4.85	1.066	0.691	0.428	#NULL!	#NULL!	#NULL!	#NULL!	#NULL!	#NULL!	#NULL!	#NULL!	#NULL!	#NULL!	#NULL!	#NULL!	#NULL!	#NULL!	#NULL!	#NULL!	#NULL!	#NULL!	#NULL!	#NULL!	#NULL!	#NULL!	#NULL!	#NULL!	#NULL!	#NULL!	#NULL!	#NULL!	#NULL!	#NULL!	#NULL!	#NULL!
1706	NH	Adults	NH Adults	Pink Noise	No Music	0	30	#NULL!	#NULL!	#NULL!	#NULL!	#NULL!	#NULL!	#NULL!	#NULL!	#NULL!	#NULL!	#NULL!	#NULL!	#NULL!	#NULL!	#NULL!	#NULL!	#NULL!	#NULL!	#NULL!	#NULL!	#NULL!	#NULL!	#NULL!	#NULL!	#NULL!	#NULL!	#NULL!	#NULL!	#NULL!	#NULL!	#NULL!	#NULL!	#NULL!	#NULL!	#NULL!	#NULL!	#NULL!	#NULL!	#NULL!	#NULL!
1707	NH	Adults	NH Adults	Pink Noise	Music	10	28	84.375	78.125	25	75	5.597	-1.019	-1.134	-1.034	#NULL!	#NULL!	#NULL!	#NULL!	#NULL!	#NULL!	#NULL!	#NULL!	#NULL!	#NULL!	#NULL!	#NULL!	#NULL!	#NULL!	#NULL!	#NULL!	#NULL!	#NULL!	#NULL!	#NULL!	#NULL!	#NULL!	#NULL!	#NULL!	#NULL!	#NULL!	#NULL!	#NULL!	#NULL!	#NULL!	#NULL!	#NULL!
1708	NH	Adults	NH Adults	Pink Noise	Music	8	29	87.5	18.75	25	31.25	6.45	1.544	1	0.453	#NULL!	#NULL!	#NULL!	#NULL!	#NULL!	#NULL!	#NULL!	#NULL!	#NULL!	#NULL!	#NULL!	#NULL!	#NULL!	#NULL!	#NULL!	#NULL!	#NULL!	#NULL!	#NULL!	#NULL!	#NULL!	#NULL!	#NULL!	#NULL!	#NULL!	#NULL!	#NULL!	#NULL!	#NULL!	#NULL!	#NULL!	#NULL!
1709	NH	Adults	NH Adults	Pink Noise	No Music	0	22	84.375	18.75	46.875	18.75	5.128	-0.381	-0.2	0.05	#NULL!	#NULL!	#NULL!	#NULL!	#NULL!	#NULL!	#NULL!	#NULL!	#NULL!	#NULL!	#NULL!	#NULL!	#NULL!	#NULL!	#NULL!	#NULL!	#NULL!	#NULL!	#NULL!	#NULL!	#NULL!	#NULL!	#NULL!	#NULL!	#NULL!	#NULL!	#NULL!	#NULL!	#NULL!	#NULL!	#NULL!	#NULL!
1710	NH	Adults	NH Adults	Pink Noise	No Music	0	17.06	81.25	31.25	43.75	43.75	3.534	0.369	0.619	-0.066	#NULL!	#NULL!	#NULL!	#NULL!	#NULL!	#NULL!	#NULL!	#NULL!	#NULL!	#NULL!	#NULL!	#NULL!	#NULL!	#NULL!	#NULL!	#NULL!	#NULL!	#NULL!	#NULL!	#NULL!	#NULL!	#NULL!	#NULL!	#NULL!	#NULL!	#NULL!	#NULL!	#NULL!	#NULL!	#NULL!	#NULL!	#NULL!
1711	NH	Adults	NH Adults	Pink Noise	No Music	0	17.18	84.375	18.75	37.5	34.375	4.606	-0.178	-0.175	-0.066	#NULL!	#NULL!	#NULL!	#NULL!	#NULL!	#NULL!	#NULL!	#NULL!	#NULL!	#NULL!	#NULL!	#NULL!	#NULL!	#NULL!	#NULL!	#NULL!	#NULL!	#NULL!	#NULL!	#NULL!	#NULL!	#NULL!	#NULL!	#NULL!	#NULL!	#NULL!	#NULL!	#NULL!	#NULL!	#NULL!	#NULL!	#NULL!
1712	NH	Adults	NH Adults	Pink Noise	Music	10	17.16	87.5	31.25	31.25	18.75	5.116	-0.466	-1.4	-0.138	#NULL!	#NULL!	#NULL!	#NULL!	#NULL!	#NULL!	#NULL!	#NULL!	#NULL!	#NULL!	#NULL!	#NULL!	#NULL!	#NULL!	#NULL!	#NULL!	#NULL!	#NULL!	#NULL!	#NULL!	#NULL!	#NULL!	#NULL!	#NULL!	#NULL!	#NULL!	#NULL!	#NULL!	#NULL!	#NULL!	#NULL!	#NULL!
1713	NH	Adults	NH Adults	Pink Noise	Music	8	29	#NULL!	#NULL!	#NULL!	#NULL!	#NULL!	#NULL!	#NULL!	#NULL!	#NULL!	#NULL!	#NULL!	#NULL!	#NULL!	#NULL!	#NULL!	#NULL!	#NULL!	#NULL!	#NULL!	#NULL!	#NULL!	#NULL!	#NULL!	#NULL!	#NULL!	#NULL!	#NULL!	#NULL!	#NULL!	#NULL!	#NULL!	#NULL!	#NULL!	#NULL!	#NULL!	#NULL!	#NULL!	#NULL!	#NULL!	#NULL!
1714	NH	Adults	NH Adults	Pink Noise	Music	8	23	#NULL!	#NULL!	#NULL!	#NULL!	#NULL!	#NULL!	#NULL!	#NULL!	#NULL!	#NULL!	#NULL!	#NULL!	#NULL!	#NULL!	#NULL!	#NULL!	#NULL!	#NULL!	#NULL!	#NULL!	#NULL!	#NULL!	#NULL!	#NULL!	#NULL!	#NULL!	#NULL!	#NULL!	#NULL!	#NULL!	#NULL!	#NULL!	#NULL!	#NULL!	#NULL!	#NULL!	#NULL!	#NULL!	#NULL!	#NULL!
1715	NH	Adults	NH Adults	Pink Noise	Music	5	18.07	84.375	50	43.75	50	7.991	-0.538	-0.959	0.575	#NULL!	#NULL!	#NULL!	#NULL!	#NULL!	#NULL!	#NULL!	#NULL!	#NULL!	#NULL!	#NULL!	#NULL!	#NULL!	#NULL!	#NULL!	#NULL!	#NULL!	#NULL!	#NULL!	#NULL!	#NULL!	#NULL!	#NULL!	#NULL!	#NULL!	#NULL!	#NULL!	#NULL!	#NULL!	#NULL!	#NULL!	#NULL!
1602	NH	Children	NH Children	Vocoder 32	No Music	0	11.29	#NULL!	#NULL!	#NULL!	#NULL!	#NULL!	#NULL!	#NULL!	#NULL!	#NULL!	#NULL!	#NULL!	#NULL!	#NULL!	#NULL!	#NULL!	#NULL!	#NULL!	#NULL!	#NULL!	#NULL!	#NULL!	#NULL!	#NULL!	#NULL!	#NULL!	#NULL!	#NULL!	#NULL!	#NULL!	#NULL!	#NULL!	#NULL!	#NULL!	#NULL!	#NULL!	#NULL!	#NULL!	#NULL!	#NULL!	#NULL!
1603	NH	Children	NH Children	Vocoder 32	No Music	0	15.31	96.875	9.375	43.75	28.125	3.706	-0.347	0.266	0.275	#NULL!	#NULL!	#NULL!	#NULL!	#NULL!	#NULL!	#NULL!	#NULL!	#NULL!	#NULL!	#NULL!	#NULL!	#NULL!	#NULL!	#NULL!	#NULL!	#NULL!	#NULL!	#NULL!	#NULL!	#NULL!	#NULL!	#NULL!	#NULL!	#NULL!	#NULL!	#NULL!	#NULL!	#NULL!	#NULL!	#NULL!	#NULL!
1605	NH	Children	NH Children	Vocoder 32	No Music	0	7.35	90.625	9.375	34.375	34.375	1.678	-0.05	0.225	0.194	#NULL!	#NULL!	#NULL!	#NULL!	#NULL!	#NULL!	#NULL!	#NULL!	#NULL!	#NULL!	#NULL!	#NULL!	#NULL!	#NULL!	#NULL!	#NULL!	#NULL!	#NULL!	#NULL!	#NULL!	#NULL!	#NULL!	#NULL!	#NULL!	#NULL!	#NULL!	#NULL!	#NULL!	#NULL!	#NULL!	#NULL!	#NULL!
1606	NH	Children	NH Children	Vocoder 32	No Music	0	14.11	87.5	28.125	25	34.375	1.459	0.181	0.206	0.478	#NULL!	#NULL!	#NULL!	#NULL!	#NULL!	#NULL!	#NULL!	#NULL!	#NULL!	#NULL!	#NULL!	#NULL!	#NULL!	#NULL!	#NULL!	#NULL!	#NULL!	#NULL!	#NULL!	#NULL!	#NULL!	#NULL!	#NULL!	#NULL!	#NULL!	#NULL!	#NULL!	#NULL!	#NULL!	#NULL!	#NULL!	#NULL!
1607	NH	Children	NH Children	Vocoder 32	No Music	0	11.17	96.875	6.25	12.5	28.125	3.778	-0.806	-0.125	-0.444	#NULL!	#NULL!	#NULL!	#NULL!	#NULL!	#NULL!	#NULL!	#NULL!	#NULL!	#NULL!	#NULL!	#NULL!	#NULL!	#NULL!	#NULL!	#NULL!	#NULL!	#NULL!	#NULL!	#NULL!	#NULL!	#NULL!	#NULL!	#NULL!	#NULL!	#NULL!	#NULL!	#NULL!	#NULL!	#NULL!	#NULL!	#NULL!
1608	NH	Children	NH Children	Vocoder 32	Music	1	6.53	#NULL!	#NULL!	#NULL!	#NULL!	#NULL!	#NULL!	#NULL!	#NULL!	#NULL!	#NULL!	#NULL!	#NULL!	#NULL!	#NULL!	#NULL!	#NULL!	#NULL!	#NULL!	#NULL!	#NULL!	#NULL!	#NULL!	#NULL!	#NULL!	#NULL!	#NULL!	#NULL!	#NULL!	#NULL!	#NULL!	#NULL!	#NULL!	#NULL!	#NULL!	#NULL!	#NULL!	#NULL!	#NULL!	#NULL!	#NULL!
1609	NH	Children	NH Children	Vocoder 32	Music	2	8.35	78.125	21.875	28.125	34.375	3.9	0.572	1.075	1.225	#NULL!	#NULL!	#NULL!	#NULL!	#NULL!	#NULL!	#NULL!	#NULL!	#NULL!	#NULL!	#NULL!	#NULL!	#NULL!	#NULL!	#NULL!	#NULL!	#NULL!	#NULL!	#NULL!	#NULL!	#NULL!	#NULL!	#NULL!	#NULL!	#NULL!	#NULL!	#NULL!	#NULL!	#NULL!	#NULL!	#NULL!	#NULL!
1611	NH	Children	NH Children	Vocoder 32	Music	1	11.51	81.25	15.625	28.125	31.25	2.919	0.122	0.478	0.494	#NULL!	#NULL!	#NULL!	#NULL!	#NULL!	#NULL!	#NULL!	#NULL!	#NULL!	#NULL!	#NULL!	#NULL!	#NULL!	#NULL!	#NULL!	#NULL!	#NULL!	#NULL!	#NULL!	#NULL!	#NULL!	#NULL!	#NULL!	#NULL!	#NULL!	#NULL!	#NULL!	#NULL!	#NULL!	#NULL!	#NULL!	#NULL!
1612	NH	Children	NH Children	Vocoder 32	Music	3	10.26	87.5	6.25	25	40.625	6.713	-0.825	4.316	1.972	#NULL!	#NULL!	#NULL!	#NULL!	#NULL!	#NULL!	#NULL!	#NULL!	#NULL!	#NULL!	#NULL!	#NULL!	#NULL!	#NULL!	#NULL!	#NULL!	#NULL!	#NULL!	#NULL!	#NULL!	#NULL!	#NULL!	#NULL!	#NULL!	#NULL!	#NULL!	#NULL!	#NULL!	#NULL!	#NULL!	#NULL!	#NULL!
1613	NH	Children	NH Children	Vocoder 32	Music	5	12.96	84.375	31.25	28.125	43.75	3.903	0.194	0.625	0.303	#NULL!	#NULL!	#NULL!	#NULL!	#NULL!	#NULL!	#NULL!	#NULL!	#NULL!	#NULL!	#NULL!	#NULL!	#NULL!	#NULL!	#NULL!	#NULL!	#NULL!	#NULL!	#NULL!	#NULL!	#NULL!	#NULL!	#NULL!	#NULL!	#NULL!	#NULL!	#NULL!	#NULL!	#NULL!	#NULL!	#NULL!	#NULL!
1614	NH	Children	NH Children	Vocoder 32	Music	7	14.96	93.75	12.5	18.75	21.875	5.575	1.013	2.291	0.625	#NULL!	#NULL!	#NULL!	#NULL!	#NULL!	#NULL!	#NULL!	#NULL!	#NULL!	#NULL!	#NULL!	#NULL!	#NULL!	#NULL!	#NULL!	#NULL!	#NULL!	#NULL!	#NULL!	#NULL!	#NULL!	#NULL!	#NULL!	#NULL!	#NULL!	#NULL!	#NULL!	#NULL!	#NULL!	#NULL!	#NULL!	#NULL!
1616	NH	Children	NH Children	Vocoder 32	Music	3	9.77	90.625	9.375	21.875	31.25	1.981	0.347	0.288	0.575	#NULL!	#NULL!	#NULL!	#NULL!	#NULL!	#NULL!	#NULL!	#NULL!	#NULL!	#NULL!	#NULL!	#NULL!	#NULL!	#NULL!	#NULL!	#NULL!	#NULL!	#NULL!	#NULL!	#NULL!	#NULL!	#NULL!	#NULL!	#NULL!	#NULL!	#NULL!	#NULL!	#NULL!	#NULL!	#NULL!	#NULL!	#NULL!
1617	NH	Children	NH Children	Vocoder 32	No Music	0	9.55	90.625	6.25	15.625	21.875	1.7	0.134	0.419	0.472	#NULL!	#NULL!	#NULL!	#NULL!	#NULL!	#NULL!	#NULL!	#NULL!	#NULL!	#NULL!	#NULL!	#NULL!	#NULL!	#NULL!	#NULL!	#NULL!	#NULL!	#NULL!	#NULL!	#NULL!	#NULL!	#NULL!	#NULL!	#NULL!	#NULL!	#NULL!	#NULL!	#NULL!	#NULL!	#NULL!	#NULL!	#NULL!
1618	NH	Children	NH Children	Vocoder 32	No Music	0	13.93	#NULL!	#NULL!	#NULL!	#NULL!	#NULL!	#NULL!	#NULL!	#NULL!	#NULL!	#NULL!	#NULL!	#NULL!	#NULL!	#NULL!	#NULL!	#NULL!	#NULL!	#NULL!	#NULL!	#NULL!	#NULL!	#NULL!	#NULL!	#NULL!	#NULL!	#NULL!	#NULL!	#NULL!	#NULL!	#NULL!	#NULL!	#NULL!	#NULL!	#NULL!	#NULL!	#NULL!	#NULL!	#NULL!	#NULL!	#NULL!
1619	NH	Children	NH Children	Vocoder 32	Music	9	14.58	68.75	34.375	31.25	34.375	7.281	-0.322	0.672	0.1	#NULL!	#NULL!	#NULL!	#NULL!	#NULL!	#NULL!	#NULL!	#NULL!	#NULL!	#NULL!	#NULL!	#NULL!	#NULL!	#NULL!	#NULL!	#NULL!	#NULL!	#NULL!	#NULL!	#NULL!	#NULL!	#NULL!	#NULL!	#NULL!	#NULL!	#NULL!	#NULL!	#NULL!	#NULL!	#NULL!	#NULL!	#NULL!
1620	NH	Children	NH Children	Vocoder 32	Music	3	10.59	90.625	12.5	34.375	40.625	2.981	-0.069	0.388	0.528	#NULL!	#NULL!	#NULL!	#NULL!	#NULL!	#NULL!	#NULL!	#NULL!	#NULL!	#NULL!	#NULL!	#NULL!	#NULL!	#NULL!	#NULL!	#NULL!	#NULL!	#NULL!	#NULL!	#NULL!	#NULL!	#NULL!	#NULL!	#NULL!	#NULL!	#NULL!	#NULL!	#NULL!	#NULL!	#NULL!	#NULL!	#NULL!
1621	NH	Children	NH Children	Vocoder 32	Music	4	12.58	87.5	15.625	28.125	40.625	2.6	-0.119	0.544	0.672	#NULL!	#NULL!	#NULL!	#NULL!	#NULL!	#NULL!	#NULL!	#NULL!	#NULL!	#NULL!	#NULL!	#NULL!	#NULL!	#NULL!	#NULL!	#NULL!	#NULL!	#NULL!	#NULL!	#NULL!	#NULL!	#NULL!	#NULL!	#NULL!	#NULL!	#NULL!	#NULL!	#NULL!	#NULL!	#NULL!	#NULL!	#NULL!
1622	NH	Children	NH Children	Vocoder 32	Music	2	9.79	90.625	18.75	28.125	21.875	2.55	-0.325	0.05	-0.088	#NULL!	#NULL!	#NULL!	#NULL!	#NULL!	#NULL!	#NULL!	#NULL!	#NULL!	#NULL!	#NULL!	#NULL!	#NULL!	#NULL!	#NULL!	#NULL!	#NULL!	#NULL!	#NULL!	#NULL!	#NULL!	#NULL!	#NULL!	#NULL!	#NULL!	#NULL!	#NULL!	#NULL!	#NULL!	#NULL!	#NULL!	#NULL!
1623	NH	Children	NH Children	Vocoder 32	No Music	0	6.56	#NULL!	#NULL!	#NULL!	#NULL!	#NULL!	#NULL!	#NULL!	#NULL!	#NULL!	#NULL!	#NULL!	#NULL!	#NULL!	#NULL!	#NULL!	#NULL!	#NULL!	#NULL!	#NULL!	#NULL!	#NULL!	#NULL!	#NULL!	#NULL!	#NULL!	#NULL!	#NULL!	#NULL!	#NULL!	#NULL!	#NULL!	#NULL!	#NULL!	#NULL!	#NULL!	#NULL!	#NULL!	#NULL!	#NULL!	#NULL!
1624	NH	Children	NH Children	Vocoder 32	No Music	0	12.68	78.125	25	37.5	18.75	8.541	0.503	-0.178	2.566	#NULL!	#NULL!	#NULL!	#NULL!	#NULL!	#NULL!	#NULL!	#NULL!	#NULL!	#NULL!	#NULL!	#NULL!	#NULL!	#NULL!	#NULL!	#NULL!	#NULL!	#NULL!	#NULL!	#NULL!	#NULL!	#NULL!	#NULL!	#NULL!	#NULL!	#NULL!	#NULL!	#NULL!	#NULL!	#NULL!	#NULL!	#NULL!
1625	NH	Children	NH Children	Vocoder 32	No Music	0	10.4	93.75	15.625	21.875	25	3.053	-0.237	0.15	-0.253	#NULL!	#NULL!	#NULL!	#NULL!	#NULL!	#NULL!	#NULL!	#NULL!	#NULL!	#NULL!	#NULL!	#NULL!	#NULL!	#NULL!	#NULL!	#NULL!	#NULL!	#NULL!	#NULL!	#NULL!	#NULL!	#NULL!	#NULL!	#NULL!	#NULL!	#NULL!	#NULL!	#NULL!	#NULL!	#NULL!	#NULL!	#NULL!
1701	NH	Adults	NH Adults	Vocoder 32	Music	10	32	87.5	46.875	31.25	53.125	3.256	0.303	0.366	0.828	#NULL!	#NULL!	#NULL!	#NULL!	#NULL!	#NULL!	#NULL!	#NULL!	#NULL!	#NULL!	#NULL!	#NULL!	#NULL!	#NULL!	#NULL!	#NULL!	#NULL!	#NULL!	#NULL!	#NULL!	#NULL!	#NULL!	#NULL!	#NULL!	#NULL!	#NULL!	#NULL!	#NULL!	#NULL!	#NULL!	#NULL!	#NULL!
1702	NH	Adults	NH Adults	Vocoder 32	No Music	0	40	93.75	3.13	15.63	25	2.68	0.209	0.916	0.778	#NULL!	#NULL!	#NULL!	#NULL!	#NULL!	#NULL!	#NULL!	#NULL!	#NULL!	#NULL!	#NULL!	#NULL!	#NULL!	#NULL!	#NULL!	#NULL!	#NULL!	#NULL!	#NULL!	#NULL!	#NULL!	#NULL!	#NULL!	#NULL!	#NULL!	#NULL!	#NULL!	#NULL!	#NULL!	#NULL!	#NULL!	#NULL!
1703	NH	Adults	NH Adults	Vocoder 32	No Music	0	29	87.5	12.5	12.5	18.75	3.6	0.181	1.106	1.853	#NULL!	#NULL!	#NULL!	#NULL!	#NULL!	#NULL!	#NULL!	#NULL!	#NULL!	#NULL!	#NULL!	#NULL!	#NULL!	#NULL!	#NULL!	#NULL!	#NULL!	#NULL!	#NULL!	#NULL!	#NULL!	#NULL!	#NULL!	#NULL!	#NULL!	#NULL!	#NULL!	#NULL!	#NULL!	#NULL!	#NULL!	#NULL!
1704	NH	Adults	NH Adults	Vocoder 32	No Music	0	21	84.375	15.625	34.375	31.25	2.659	-0.091	0.541	0.441	#NULL!	#NULL!	#NULL!	#NULL!	#NULL!	#NULL!	#NULL!	#NULL!	#NULL!	#NULL!	#NULL!	#NULL!	#NULL!	#NULL!	#NULL!	#NULL!	#NULL!	#NULL!	#NULL!	#NULL!	#NULL!	#NULL!	#NULL!	#NULL!	#NULL!	#NULL!	#NULL!	#NULL!	#NULL!	#NULL!	#NULL!	#NULL!
1705	NH	Adults	NH Adults	Vocoder 32	No Music	0	25	90.625	6.25	31.25	15.625	1.734	0.287	0.459	0.063	#NULL!	#NULL!	#NULL!	#NULL!	#NULL!	#NULL!	#NULL!	#NULL!	#NULL!	#NULL!	#NULL!	#NULL!	#NULL!	#NULL!	#NULL!	#NULL!	#NULL!	#NULL!	#NULL!	#NULL!	#NULL!	#NULL!	#NULL!	#NULL!	#NULL!	#NULL!	#NULL!	#NULL!	#NULL!	#NULL!	#NULL!	#NULL!
1706	NH	Adults	NH Adults	Vocoder 32	No Music	0	30	93.75	6.25	34.375	31.25	1.469	0.3	0.497	0.331	#NULL!	#NULL!	#NULL!	#NULL!	#NULL!	#NULL!	#NULL!	#NULL!	#NULL!	#NULL!	#NULL!	#NULL!	#NULL!	#NULL!	#NULL!	#NULL!	#NULL!	#NULL!	#NULL!	#NULL!	#NULL!	#NULL!	#NULL!	#NULL!	#NULL!	#NULL!	#NULL!	#NULL!	#NULL!	#NULL!	#NULL!	#NULL!
1707	NH	Adults	NH Adults	Vocoder 32	Music	10	28	68.75	25	12.5	28.125	7.113	0.153	0.828	-0.325	#NULL!	#NULL!	#NULL!	#NULL!	#NULL!	#NULL!	#NULL!	#NULL!	#NULL!	#NULL!	#NULL!	#NULL!	#NULL!	#NULL!	#NULL!	#NULL!	#NULL!	#NULL!	#NULL!	#NULL!	#NULL!	#NULL!	#NULL!	#NULL!	#NULL!	#NULL!	#NULL!	#NULL!	#NULL!	#NULL!	#NULL!	#NULL!
1708	NH	Adults	NH Adults	Vocoder 32	Music	8	29	93.75	12.5	28.125	37.5	4	0.778	0.931	0.894	#NULL!	#NULL!	#NULL!	#NULL!	#NULL!	#NULL!	#NULL!	#NULL!	#NULL!	#NULL!	#NULL!	#NULL!	#NULL!	#NULL!	#NULL!	#NULL!	#NULL!	#NULL!	#NULL!	#NULL!	#NULL!	#NULL!	#NULL!	#NULL!	#NULL!	#NULL!	#NULL!	#NULL!	#NULL!	#NULL!	#NULL!	#NULL!
1709	NH	Adults	NH Adults	Vocoder 32	No Music	0	22	93.75	9.375	28.125	18.75	2.831	-0.425	0.366	0.291	#NULL!	#NULL!	#NULL!	#NULL!	#NULL!	#NULL!	#NULL!	#NULL!	#NULL!	#NULL!	#NULL!	#NULL!	#NULL!	#NULL!	#NULL!	#NULL!	#NULL!	#NULL!	#NULL!	#NULL!	#NULL!	#NULL!	#NULL!	#NULL!	#NULL!	#NULL!	#NULL!	#NULL!	#NULL!	#NULL!	#NULL!	#NULL!
1710	NH	Adults	NH Adults	Vocoder 32	No Music	0	17.06	90.625	6.25	18.75	31.25	2.281	-0.2	0.072	0.219	#NULL!	#NULL!	#NULL!	#NULL!	#NULL!	#NULL!	#NULL!	#NULL!	#NULL!	#NULL!	#NULL!	#NULL!	#NULL!	#NULL!	#NULL!	#NULL!	#NULL!	#NULL!	#NULL!	#NULL!	#NULL!	#NULL!	#NULL!	#NULL!	#NULL!	#NULL!	#NULL!	#NULL!	#NULL!	#NULL!	#NULL!	#NULL!
1711	NH	Adults	NH Adults	Vocoder 32	No Music	0	17.18	93.75	6.25	31.25	28.125	4.109	0.331	1.075	0.747	#NULL!	#NULL!	#NULL!	#NULL!	#NULL!	#NULL!	#NULL!	#NULL!	#NULL!	#NULL!	#NULL!	#NULL!	#NULL!	#NULL!	#NULL!	#NULL!	#NULL!	#NULL!	#NULL!	#NULL!	#NULL!	#NULL!	#NULL!	#NULL!	#NULL!	#NULL!	#NULL!	#NULL!	#NULL!	#NULL!	#NULL!	#NULL!
1712	NH	Adults	NH Adults	Vocoder 32	Music	10	17.16	90.625	12.5	31.25	28.125	2.616	-0.05	0.3	-0.194	#NULL!	#NULL!	#NULL!	#NULL!	#NULL!	#NULL!	#NULL!	#NULL!	#NULL!	#NULL!	#NULL!	#NULL!	#NULL!	#NULL!	#NULL!	#NULL!	#NULL!	#NULL!	#NULL!	#NULL!	#NULL!	#NULL!	#NULL!	#NULL!	#NULL!	#NULL!	#NULL!	#NULL!	#NULL!	#NULL!	#NULL!	#NULL!
1713	NH	Adults	NH Adults	Vocoder 32	Music	8	29	71.875	43.75	40.625	31.25	6.334	0.741	1.25	0.75	#NULL!	#NULL!	#NULL!	#NULL!	#NULL!	#NULL!	#NULL!	#NULL!	#NULL!	#NULL!	#NULL!	#NULL!	#NULL!	#NULL!	#NULL!	#NULL!	#NULL!	#NULL!	#NULL!	#NULL!	#NULL!	#NULL!	#NULL!	#NULL!	#NULL!	#NULL!	#NULL!	#NULL!	#NULL!	#NULL!	#NULL!	#NULL!
1714	NH	Adults	NH Adults	Vocoder 32	Music	8	23	81.25	21.88	43.75	46.88	5.23	0.266	0.659	0.059	#NULL!	#NULL!	#NULL!	#NULL!	#NULL!	#NULL!	#NULL!	#NULL!	#NULL!	#NULL!	#NULL!	#NULL!	#NULL!	#NULL!	#NULL!	#NULL!	#NULL!	#NULL!	#NULL!	#NULL!	#NULL!	#NULL!	#NULL!	#NULL!	#NULL!	#NULL!	#NULL!	#NULL!	#NULL!	#NULL!	#NULL!	#NULL!
1715	NH	Adults	NH Adults	Vocoder 32	Music	5	18.07	96.875	9.375	25	18.75	3.566	-0.072	0.597	1.044	#NULL!	#NULL!	#NULL!	#NULL!	#NULL!	#NULL!	#NULL!	#NULL!	#NULL!	#NULL!	#NULL!	#NULL!	#NULL!	#NULL!	#NULL!	#NULL!	#NULL!	#NULL!	#NULL!	#NULL!	#NULL!	#NULL!	#NULL!	#NULL!	#NULL!	#NULL!	#NULL!	#NULL!	#NULL!	#NULL!	#NULL!	#NULL!
1602	NH	Children	NH Children	Vocoder 22	No Music	0	11.29	90.625	12.5	15.625	25	4.572	-0.656	2.431	1.075	#NULL!	#NULL!	#NULL!	#NULL!	#NULL!	#NULL!	#NULL!	#NULL!	#NULL!	#NULL!	#NULL!	#NULL!	#NULL!	#NULL!	#NULL!	#NULL!	#NULL!	#NULL!	#NULL!	#NULL!	#NULL!	#NULL!	#NULL!	#NULL!	#NULL!	#NULL!	#NULL!	#NULL!	#NULL!	#NULL!	#NULL!	#NULL!
1603	NH	Children	NH Children	Vocoder 22	No Music	0	15.31	93.75	9.375	28.125	28.125	2.35	0.438	1.163	0.428	#NULL!	#NULL!	#NULL!	#NULL!	#NULL!	#NULL!	#NULL!	#NULL!	#NULL!	#NULL!	#NULL!	#NULL!	#NULL!	#NULL!	#NULL!	#NULL!	#NULL!	#NULL!	#NULL!	#NULL!	#NULL!	#NULL!	#NULL!	#NULL!	#NULL!	#NULL!	#NULL!	#NULL!	#NULL!	#NULL!	#NULL!	#NULL!
1605	NH	Children	NH Children	Vocoder 22	No Music	0	7.35	90.625	9.375	37.5	25	2.263	-0.069	0.259	0.453	#NULL!	#NULL!	#NULL!	#NULL!	#NULL!	#NULL!	#NULL!	#NULL!	#NULL!	#NULL!	#NULL!	#NULL!	#NULL!	#NULL!	#NULL!	#NULL!	#NULL!	#NULL!	#NULL!	#NULL!	#NULL!	#NULL!	#NULL!	#NULL!	#NULL!	#NULL!	#NULL!	#NULL!	#NULL!	#NULL!	#NULL!	#NULL!
1606	NH	Children	NH Children	Vocoder 22	No Music	0	14.11	84.375	9.375	28.125	18.75	1.678	-0.05	0.225	0.194	#NULL!	#NULL!	#NULL!	#NULL!	#NULL!	#NULL!	#NULL!	#NULL!	#NULL!	#NULL!	#NULL!	#NULL!	#NULL!	#NULL!	#NULL!	#NULL!	#NULL!	#NULL!	#NULL!	#NULL!	#NULL!	#NULL!	#NULL!	#NULL!	#NULL!	#NULL!	#NULL!	#NULL!	#NULL!	#NULL!	#NULL!	#NULL!
1607	NH	Children	NH Children	Vocoder 22	No Music	0	11.17	93.75	12.5	31.25	25	4.025	-0.459	1.331	0.269	#NULL!	#NULL!	#NULL!	#NULL!	#NULL!	#NULL!	#NULL!	#NULL!	#NULL!	#NULL!	#NULL!	#NULL!	#NULL!	#NULL!	#NULL!	#NULL!	#NULL!	#NULL!	#NULL!	#NULL!	#NULL!	#NULL!	#NULL!	#NULL!	#NULL!	#NULL!	#NULL!	#NULL!	#NULL!	#NULL!	#NULL!	#NULL!
1608	NH	Children	NH Children	Vocoder 22	Music	1	6.53	#NULL!	#NULL!	#NULL!	#NULL!	#NULL!	#NULL!	#NULL!	#NULL!	#NULL!	#NULL!	#NULL!	#NULL!	#NULL!	#NULL!	#NULL!	#NULL!	#NULL!	#NULL!	#NULL!	#NULL!	#NULL!	#NULL!	#NULL!	#NULL!	#NULL!	#NULL!	#NULL!	#NULL!	#NULL!	#NULL!	#NULL!	#NULL!	#NULL!	#NULL!	#NULL!	#NULL!	#NULL!	#NULL!	#NULL!	#NULL!
1609	NH	Children	NH Children	Vocoder 22	Music	2	8.35	84.375	18.75	31.25	34.375	4.3	-0.216	-0.528	-0.175	#NULL!	#NULL!	#NULL!	#NULL!	#NULL!	#NULL!	#NULL!	#NULL!	#NULL!	#NULL!	#NULL!	#NULL!	#NULL!	#NULL!	#NULL!	#NULL!	#NULL!	#NULL!	#NULL!	#NULL!	#NULL!	#NULL!	#NULL!	#NULL!	#NULL!	#NULL!	#NULL!	#NULL!	#NULL!	#NULL!	#NULL!	#NULL!
1611	NH	Children	NH Children	Vocoder 22	Music	1	11.51	84.375	18.75	31.25	25	3.256	-0.419	1.031	0.206	#NULL!	#NULL!	#NULL!	#NULL!	#NULL!	#NULL!	#NULL!	#NULL!	#NULL!	#NULL!	#NULL!	#NULL!	#NULL!	#NULL!	#NULL!	#NULL!	#NULL!	#NULL!	#NULL!	#NULL!	#NULL!	#NULL!	#NULL!	#NULL!	#NULL!	#NULL!	#NULL!	#NULL!	#NULL!	#NULL!	#NULL!	#NULL!
1612	NH	Children	NH Children	Vocoder 22	Music	3	10.26	#NULL!	#NULL!	#NULL!	#NULL!	#NULL!	#NULL!	#NULL!	#NULL!	#NULL!	#NULL!	#NULL!	#NULL!	#NULL!	#NULL!	#NULL!	#NULL!	#NULL!	#NULL!	#NULL!	#NULL!	#NULL!	#NULL!	#NULL!	#NULL!	#NULL!	#NULL!	#NULL!	#NULL!	#NULL!	#NULL!	#NULL!	#NULL!	#NULL!	#NULL!	#NULL!	#NULL!	#NULL!	#NULL!	#NULL!	#NULL!
1613	NH	Children	NH Children	Vocoder 22	Music	5	12.96	87.5	25	40.625	56.25	4.816	-0.244	-0.834	0.475	#NULL!	#NULL!	#NULL!	#NULL!	#NULL!	#NULL!	#NULL!	#NULL!	#NULL!	#NULL!	#NULL!	#NULL!	#NULL!	#NULL!	#NULL!	#NULL!	#NULL!	#NULL!	#NULL!	#NULL!	#NULL!	#NULL!	#NULL!	#NULL!	#NULL!	#NULL!	#NULL!	#NULL!	#NULL!	#NULL!	#NULL!	#NULL!
1614	NH	Children	NH Children	Vocoder 22	Music	7	14.96	#NULL!	#NULL!	#NULL!	#NULL!	#NULL!	#NULL!	#NULL!	#NULL!	#NULL!	#NULL!	#NULL!	#NULL!	#NULL!	#NULL!	#NULL!	#NULL!	#NULL!	#NULL!	#NULL!	#NULL!	#NULL!	#NULL!	#NULL!	#NULL!	#NULL!	#NULL!	#NULL!	#NULL!	#NULL!	#NULL!	#NULL!	#NULL!	#NULL!	#NULL!	#NULL!	#NULL!	#NULL!	#NULL!	#NULL!	#NULL!
1616	NH	Children	NH Children	Vocoder 22	Music	3	9.77	90.625	6.25	31.25	37.5	2.147	-0.222	0.459	0.216	#NULL!	#NULL!	#NULL!	#NULL!	#NULL!	#NULL!	#NULL!	#NULL!	#NULL!	#NULL!	#NULL!	#NULL!	#NULL!	#NULL!	#NULL!	#NULL!	#NULL!	#NULL!	#NULL!	#NULL!	#NULL!	#NULL!	#NULL!	#NULL!	#NULL!	#NULL!	#NULL!	#NULL!	#NULL!	#NULL!	#NULL!	#NULL!
1617	NH	Children	NH Children	Vocoder 22	No Music	0	9.55	87.5	12.5	21.875	25	3.869	0.225	0.287	0.65	#NULL!	#NULL!	#NULL!	#NULL!	#NULL!	#NULL!	#NULL!	#NULL!	#NULL!	#NULL!	#NULL!	#NULL!	#NULL!	#NULL!	#NULL!	#NULL!	#NULL!	#NULL!	#NULL!	#NULL!	#NULL!	#NULL!	#NULL!	#NULL!	#NULL!	#NULL!	#NULL!	#NULL!	#NULL!	#NULL!	#NULL!	#NULL!
1618	NH	Children	NH Children	Vocoder 22	No Music	0	13.93	#NULL!	#NULL!	#NULL!	#NULL!	#NULL!	#NULL!	#NULL!	#NULL!	#NULL!	#NULL!	#NULL!	#NULL!	#NULL!	#NULL!	#NULL!	#NULL!	#NULL!	#NULL!	#NULL!	#NULL!	#NULL!	#NULL!	#NULL!	#NULL!	#NULL!	#NULL!	#NULL!	#NULL!	#NULL!	#NULL!	#NULL!	#NULL!	#NULL!	#NULL!	#NULL!	#NULL!	#NULL!	#NULL!	#NULL!	#NULL!
1619	NH	Children	NH Children	Vocoder 22	Music	9	14.58	68.75	15.625	18.75	28.125	6.147	1.313	-0.356	0.944	#NULL!	#NULL!	#NULL!	#NULL!	#NULL!	#NULL!	#NULL!	#NULL!	#NULL!	#NULL!	#NULL!	#NULL!	#NULL!	#NULL!	#NULL!	#NULL!	#NULL!	#NULL!	#NULL!	#NULL!	#NULL!	#NULL!	#NULL!	#NULL!	#NULL!	#NULL!	#NULL!	#NULL!	#NULL!	#NULL!	#NULL!	#NULL!
1620	NH	Children	NH Children	Vocoder 22	Music	3	10.59	81.25	12.5	12.5	21.875	2.619	0.131	0.55	0.2	#NULL!	#NULL!	#NULL!	#NULL!	#NULL!	#NULL!	#NULL!	#NULL!	#NULL!	#NULL!	#NULL!	#NULL!	#NULL!	#NULL!	#NULL!	#NULL!	#NULL!	#NULL!	#NULL!	#NULL!	#NULL!	#NULL!	#NULL!	#NULL!	#NULL!	#NULL!	#NULL!	#NULL!	#NULL!	#NULL!	#NULL!	#NULL!
1621	NH	Children	NH Children	Vocoder 22	Music	4	12.58	90.625	6.25	18.75	25	2.809	0.031	0.231	0.309	#NULL!	#NULL!	#NULL!	#NULL!	#NULL!	#NULL!	#NULL!	#NULL!	#NULL!	#NULL!	#NULL!	#NULL!	#NULL!	#NULL!	#NULL!	#NULL!	#NULL!	#NULL!	#NULL!	#NULL!	#NULL!	#NULL!	#NULL!	#NULL!	#NULL!	#NULL!	#NULL!	#NULL!	#NULL!	#NULL!	#NULL!	#NULL!
1622	NH	Children	NH Children	Vocoder 22	Music	2	9.79	96.875	6.25	34.375	15.625	2.441	0.1	0.419	0.556	#NULL!	#NULL!	#NULL!	#NULL!	#NULL!	#NULL!	#NULL!	#NULL!	#NULL!	#NULL!	#NULL!	#NULL!	#NULL!	#NULL!	#NULL!	#NULL!	#NULL!	#NULL!	#NULL!	#NULL!	#NULL!	#NULL!	#NULL!	#NULL!	#NULL!	#NULL!	#NULL!	#NULL!	#NULL!	#NULL!	#NULL!	#NULL!
1623	NH	Children	NH Children	Vocoder 22	No Music	0	6.56	84.375	15.625	37.5	28.125	2.238	0.272	0.569	1.156	#NULL!	#NULL!	#NULL!	#NULL!	#NULL!	#NULL!	#NULL!	#NULL!	#NULL!	#NULL!	#NULL!	#NULL!	#NULL!	#NULL!	#NULL!	#NULL!	#NULL!	#NULL!	#NULL!	#NULL!	#NULL!	#NULL!	#NULL!	#NULL!	#NULL!	#NULL!	#NULL!	#NULL!	#NULL!	#NULL!	#NULL!	#NULL!
1624	NH	Children	NH Children	Vocoder 22	No Music	0	12.68	71.875	31.25	46.875	46.875	3.053	-0.237	0.15	-0.253	#NULL!	#NULL!	#NULL!	#NULL!	#NULL!	#NULL!	#NULL!	#NULL!	#NULL!	#NULL!	#NULL!	#NULL!	#NULL!	#NULL!	#NULL!	#NULL!	#NULL!	#NULL!	#NULL!	#NULL!	#NULL!	#NULL!	#NULL!	#NULL!	#NULL!	#NULL!	#NULL!	#NULL!	#NULL!	#NULL!	#NULL!	#NULL!
1625	NH	Children	NH Children	Vocoder 22	No Music	0	10.4	87.5	15.625	34.375	28.125	2.431	-0.2	-0.047	0.444	#NULL!	#NULL!	#NULL!	#NULL!	#NULL!	#NULL!	#NULL!	#NULL!	#NULL!	#NULL!	#NULL!	#NULL!	#NULL!	#NULL!	#NULL!	#NULL!	#NULL!	#NULL!	#NULL!	#NULL!	#NULL!	#NULL!	#NULL!	#NULL!	#NULL!	#NULL!	#NULL!	#NULL!	#NULL!	#NULL!	#NULL!	#NULL!
1701	NH	Adults	NH Adults	Vocoder 22	Music	10	31	90.62	3.13	21.88	18.75	3.256	-0.294	0.469	0.597	#NULL!	#NULL!	#NULL!	#NULL!	#NULL!	#NULL!	#NULL!	#NULL!	#NULL!	#NULL!	#NULL!	#NULL!	#NULL!	#NULL!	#NULL!	#NULL!	#NULL!	#NULL!	#NULL!	#NULL!	#NULL!	#NULL!	#NULL!	#NULL!	#NULL!	#NULL!	#NULL!	#NULL!	#NULL!	#NULL!	#NULL!	#NULL!
1702	NH	Adults	NH Adults	Vocoder 22	No Music	0	40	93.75	3.13	12.5	15.63	2.19	0.084	0.587	0.75	#NULL!	#NULL!	#NULL!	#NULL!	#NULL!	#NULL!	#NULL!	#NULL!	#NULL!	#NULL!	#NULL!	#NULL!	#NULL!	#NULL!	#NULL!	#NULL!	#NULL!	#NULL!	#NULL!	#NULL!	#NULL!	#NULL!	#NULL!	#NULL!	#NULL!	#NULL!	#NULL!	#NULL!	#NULL!	#NULL!	#NULL!	#NULL!
1703	NH	Adults	NH Adults	Vocoder 22	No Music	0	29	87.5	6.25	40.625	34.375	3.384	0.222	1.291	1.503	#NULL!	#NULL!	#NULL!	#NULL!	#NULL!	#NULL!	#NULL!	#NULL!	#NULL!	#NULL!	#NULL!	#NULL!	#NULL!	#NULL!	#NULL!	#NULL!	#NULL!	#NULL!	#NULL!	#NULL!	#NULL!	#NULL!	#NULL!	#NULL!	#NULL!	#NULL!	#NULL!	#NULL!	#NULL!	#NULL!	#NULL!	#NULL!
1704	NH	Adults	NH Adults	Vocoder 22	No Music	0	21	90.625	12.5	37.5	31.25	2.322	0.159	0.319	0.5	#NULL!	#NULL!	#NULL!	#NULL!	#NULL!	#NULL!	#NULL!	#NULL!	#NULL!	#NULL!	#NULL!	#NULL!	#NULL!	#NULL!	#NULL!	#NULL!	#NULL!	#NULL!	#NULL!	#NULL!	#NULL!	#NULL!	#NULL!	#NULL!	#NULL!	#NULL!	#NULL!	#NULL!	#NULL!	#NULL!	#NULL!	#NULL!
1705	NH	Adults	NH Adults	Vocoder 22	No Music	0	25	81.25	12.5	37.5	40.625	1.975	0.062	-0.069	0.097	#NULL!	#NULL!	#NULL!	#NULL!	#NULL!	#NULL!	#NULL!	#NULL!	#NULL!	#NULL!	#NULL!	#NULL!	#NULL!	#NULL!	#NULL!	#NULL!	#NULL!	#NULL!	#NULL!	#NULL!	#NULL!	#NULL!	#NULL!	#NULL!	#NULL!	#NULL!	#NULL!	#NULL!	#NULL!	#NULL!	#NULL!	#NULL!
1706	NH	Adults	NH Adults	Vocoder 22	No Music	0	30	84.375	28.125	43.75	59.375	1.597	-0.119	0.481	0.325	#NULL!	#NULL!	#NULL!	#NULL!	#NULL!	#NULL!	#NULL!	#NULL!	#NULL!	#NULL!	#NULL!	#NULL!	#NULL!	#NULL!	#NULL!	#NULL!	#NULL!	#NULL!	#NULL!	#NULL!	#NULL!	#NULL!	#NULL!	#NULL!	#NULL!	#NULL!	#NULL!	#NULL!	#NULL!	#NULL!	#NULL!	#NULL!
1707	NH	Adults	NH Adults	Vocoder 22	Music	10	28	81.25	15.625	34.375	40.625	5.553	0.175	1.238	1.841	#NULL!	#NULL!	#NULL!	#NULL!	#NULL!	#NULL!	#NULL!	#NULL!	#NULL!	#NULL!	#NULL!	#NULL!	#NULL!	#NULL!	#NULL!	#NULL!	#NULL!	#NULL!	#NULL!	#NULL!	#NULL!	#NULL!	#NULL!	#NULL!	#NULL!	#NULL!	#NULL!	#NULL!	#NULL!	#NULL!	#NULL!	#NULL!
1708	NH	Adults	NH Adults	Vocoder 22	Music	8	29	#NULL!	#NULL!	#NULL!	#NULL!	#NULL!	#NULL!	#NULL!	#NULL!	#NULL!	#NULL!	#NULL!	#NULL!	#NULL!	#NULL!	#NULL!	#NULL!	#NULL!	#NULL!	#NULL!	#NULL!	#NULL!	#NULL!	#NULL!	#NULL!	#NULL!	#NULL!	#NULL!	#NULL!	#NULL!	#NULL!	#NULL!	#NULL!	#NULL!	#NULL!	#NULL!	#NULL!	#NULL!	#NULL!	#NULL!	#NULL!
1709	NH	Adults	NH Adults	Vocoder 22	No Music	0	22	93.75	0	28.125	37.5	2.684	0.091	0.122	0.591	#NULL!	#NULL!	#NULL!	#NULL!	#NULL!	#NULL!	#NULL!	#NULL!	#NULL!	#NULL!	#NULL!	#NULL!	#NULL!	#NULL!	#NULL!	#NULL!	#NULL!	#NULL!	#NULL!	#NULL!	#NULL!	#NULL!	#NULL!	#NULL!	#NULL!	#NULL!	#NULL!	#NULL!	#NULL!	#NULL!	#NULL!	#NULL!
1710	NH	Adults	NH Adults	Vocoder 22	No Music	0	17.06	87.5	9.375	18.75	21.875	2.347	-0.3	0.953	0.566	#NULL!	#NULL!	#NULL!	#NULL!	#NULL!	#NULL!	#NULL!	#NULL!	#NULL!	#NULL!	#NULL!	#NULL!	#NULL!	#NULL!	#NULL!	#NULL!	#NULL!	#NULL!	#NULL!	#NULL!	#NULL!	#NULL!	#NULL!	#NULL!	#NULL!	#NULL!	#NULL!	#NULL!	#NULL!	#NULL!	#NULL!	#NULL!
1711	NH	Adults	NH Adults	Vocoder 22	No Music	0	17.18	87.5	3.125	31.25	50	4.756	-0.412	0.531	-0.2	#NULL!	#NULL!	#NULL!	#NULL!	#NULL!	#NULL!	#NULL!	#NULL!	#NULL!	#NULL!	#NULL!	#NULL!	#NULL!	#NULL!	#NULL!	#NULL!	#NULL!	#NULL!	#NULL!	#NULL!	#NULL!	#NULL!	#NULL!	#NULL!	#NULL!	#NULL!	#NULL!	#NULL!	#NULL!	#NULL!	#NULL!	#NULL!
1712	NH	Adults	NH Adults	Vocoder 22	Music	10	17.16	#NULL!	#NULL!	#NULL!	#NULL!	#NULL!	#NULL!	#NULL!	#NULL!	#NULL!	#NULL!	#NULL!	#NULL!	#NULL!	#NULL!	#NULL!	#NULL!	#NULL!	#NULL!	#NULL!	#NULL!	#NULL!	#NULL!	#NULL!	#NULL!	#NULL!	#NULL!	#NULL!	#NULL!	#NULL!	#NULL!	#NULL!	#NULL!	#NULL!	#NULL!	#NULL!	#NULL!	#NULL!	#NULL!	#NULL!	#NULL!
1713	NH	Adults	NH Adults	Vocoder 22	Music	8	29	#NULL!	#NULL!	#NULL!	#NULL!	#NULL!	#NULL!	#NULL!	#NULL!	#NULL!	#NULL!	#NULL!	#NULL!	#NULL!	#NULL!	#NULL!	#NULL!	#NULL!	#NULL!	#NULL!	#NULL!	#NULL!	#NULL!	#NULL!	#NULL!	#NULL!	#NULL!	#NULL!	#NULL!	#NULL!	#NULL!	#NULL!	#NULL!	#NULL!	#NULL!	#NULL!	#NULL!	#NULL!	#NULL!	#NULL!	#NULL!
1714	NH	Adults	NH Adults	Vocoder 22	Music	8	23	84.375	25	43.75	21.875	3.794	0.862	0.366	0.759	#NULL!	#NULL!	#NULL!	#NULL!	#NULL!	#NULL!	#NULL!	#NULL!	#NULL!	#NULL!	#NULL!	#NULL!	#NULL!	#NULL!	#NULL!	#NULL!	#NULL!	#NULL!	#NULL!	#NULL!	#NULL!	#NULL!	#NULL!	#NULL!	#NULL!	#NULL!	#NULL!	#NULL!	#NULL!	#NULL!	#NULL!	#NULL!
1715	NH	Adults	NH Adults	Vocoder 22	Music	5	18.07	68.75	40.625	46.875	34.375	5.263	-0.322	0.159	-0.634	#NULL!	#NULL!	#NULL!	#NULL!	#NULL!	#NULL!	#NULL!	#NULL!	#NULL!	#NULL!	#NULL!	#NULL!	#NULL!	#NULL!	#NULL!	#NULL!	#NULL!	#NULL!	#NULL!	#NULL!	#NULL!	#NULL!	#NULL!	#NULL!	#NULL!	#NULL!	#NULL!	#NULL!	#NULL!	#NULL!	#NULL!	#NULL!
1301	CI	Children	Simultaneous BiCI	Quiet	Music	4	8.29	84.37	37.5	28.13	25	3.77	-0.15625	-0.171875	-0.51875	84.37	#NULL!	#NULL!	#NULL!	3.77	#NULL!	#NULL!	#NULL!	28.13	25	37.5	#NULL!	#NULL!	#NULL!	#NULL!	#NULL!	#NULL!	#NULL!	#NULL!	#NULL!	-0.15625	-0.171875	-0.51875	#NULL!	#NULL!	#NULL!	#NULL!	#NULL!	#NULL!	#NULL!	#NULL!	#NULL!
1302	CI	Children	Simultaneous BiCI	Quiet	No Music	0	6.88	71.875	25	40.625	40.625	3.83	-0.446875	0.384375	-0.184375	71.875	#NULL!	#NULL!	#NULL!	3.83	#NULL!	#NULL!	#NULL!	40.625	40.625	25	#NULL!	#NULL!	#NULL!	#NULL!	#NULL!	#NULL!	#NULL!	#NULL!	#NULL!	-0.446875	0.384375	-0.184375	#NULL!	#NULL!	#NULL!	#NULL!	#NULL!	#NULL!	#NULL!	#NULL!	#NULL!
1303	CI	Children	Simultaneous BiCI	Quiet	No Music	0	7.16	78.125	62.5	40.625	34.375	3.62812	-0.015625	1.30625	-0.175	78.125	#NULL!	#NULL!	#NULL!	3.62812	#NULL!	#NULL!	#NULL!	40.625	34.375	62.5	#NULL!	#NULL!	#NULL!	#NULL!	#NULL!	#NULL!	#NULL!	#NULL!	#NULL!	-0.015625	1.30625	-0.175	#NULL!	#NULL!	#NULL!	#NULL!	#NULL!	#NULL!	#NULL!	#NULL!	#NULL!
1304	CI	Children	Simultaneous BiCI	Quiet	No Music	0	7.21	84.375	18.75	15.625	31.25	4.61	-0.371875	0.396875	0.134375	84.375	#NULL!	#NULL!	#NULL!	4.61	#NULL!	#NULL!	#NULL!	15.625	31.25	18.75	#NULL!	#NULL!	#NULL!	#NULL!	#NULL!	#NULL!	#NULL!	#NULL!	#NULL!	-0.371875	0.396875	0.134375	#NULL!	#NULL!	#NULL!	#NULL!	#NULL!	#NULL!	#NULL!	#NULL!	#NULL!
1305	CI	Children	Simultaneous BiCI	Quiet	No Music	0	9.33	78.125	31.25	18.75	28.125	2.59	0.06875	0.05625	-0.0125	78.125	#NULL!	#NULL!	#NULL!	2.59	#NULL!	#NULL!	#NULL!	18.75	28.125	31.25	#NULL!	#NULL!	#NULL!	#NULL!	#NULL!	#NULL!	#NULL!	#NULL!	#NULL!	0.06875	0.05625	-0.0125	#NULL!	#NULL!	#NULL!	#NULL!	#NULL!	#NULL!	#NULL!	#NULL!	#NULL!
1306	CI	Children	Simultaneous BiCI	Quiet	No Music	0	7.88	87.5	31.25	18.75	25	4.77	-0.596875	0.325	0.271875	87.5	#NULL!	#NULL!	#NULL!	4.77	#NULL!	#NULL!	#NULL!	18.75	25	31.25	#NULL!	#NULL!	#NULL!	#NULL!	#NULL!	#NULL!	#NULL!	#NULL!	#NULL!	-0.596875	0.325	0.271875	#NULL!	#NULL!	#NULL!	#NULL!	#NULL!	#NULL!	#NULL!	#NULL!	#NULL!
1307	CI	Children	Simultaneous BiCI	Quiet	Music	3	13.87	87.5	31.25	34.375	18.75	2.54	-0.0125	0.303125	-0.20625	87.5	#NULL!	#NULL!	#NULL!	2.54	#NULL!	#NULL!	#NULL!	34.375	18.75	31.25	#NULL!	#NULL!	#NULL!	#NULL!	#NULL!	#NULL!	#NULL!	#NULL!	#NULL!	-0.0125	0.303125	-0.20625	#NULL!	#NULL!	#NULL!	#NULL!	#NULL!	#NULL!	#NULL!	#NULL!	#NULL!
1308	CI	Children	Simultaneous BiCI	Quiet	Music	4	8.79	100	25	0	12.5	2.73	0.496875	0.68125	0.9875	100	#NULL!	#NULL!	#NULL!	2.73	#NULL!	#NULL!	#NULL!	0	12.5	25	#NULL!	#NULL!	#NULL!	#NULL!	#NULL!	#NULL!	#NULL!	#NULL!	#NULL!	0.496875	0.68125	0.9875	#NULL!	#NULL!	#NULL!	#NULL!	#NULL!	#NULL!	#NULL!	#NULL!	#NULL!
1309	CI	Children	Simultaneous BiCI	Quiet	No Music	0	10.07	81.25	21.875	18.75	28.125	3.5	-0.375	0.715625	-0.03125	81.25	#NULL!	#NULL!	#NULL!	3.5	#NULL!	#NULL!	#NULL!	18.75	28.125	21.875	#NULL!	#NULL!	#NULL!	#NULL!	#NULL!	#NULL!	#NULL!	#NULL!	#NULL!	-0.375	0.715625	-0.03125	#NULL!	#NULL!	#NULL!	#NULL!	#NULL!	#NULL!	#NULL!	#NULL!	#NULL!
1501	CI	Children	Short Seq BiCI	Quiet	Music	6	10.22	96.875	12.5	9.38	28.15	3.7	-0.071875	1.18437	1.91875	96.875	#NULL!	#NULL!	#NULL!	3.7	#NULL!	#NULL!	#NULL!	9.38	28.15	12.5	#NULL!	#NULL!	#NULL!	#NULL!	#NULL!	#NULL!	#NULL!	#NULL!	#NULL!	-0.071875	1.18437	1.91875	#NULL!	#NULL!	#NULL!	#NULL!	#NULL!	#NULL!	#NULL!	#NULL!	#NULL!
1502	CI	Children	Short Seq BiCI	Quiet	Music	1	9.43	96.875	12.5	3.125	25	3.35	-0.6	-0.440625	0.653125	96.875	#NULL!	#NULL!	#NULL!	3.35	#NULL!	#NULL!	#NULL!	3.125	25	12.5	#NULL!	#NULL!	#NULL!	#NULL!	#NULL!	#NULL!	#NULL!	#NULL!	#NULL!	-0.6	-0.440625	0.653125	#NULL!	#NULL!	#NULL!	#NULL!	#NULL!	#NULL!	#NULL!	#NULL!	#NULL!
1503	CI	Children	Short Seq BiCI	Quiet	Music	6	10.84	84.375	34.375	12.5	34.375	6.76	0.884375	1.14062	0.41875	84.375	#NULL!	#NULL!	#NULL!	6.76	#NULL!	#NULL!	#NULL!	12.5	34.375	34.375	#NULL!	#NULL!	#NULL!	#NULL!	#NULL!	#NULL!	#NULL!	#NULL!	#NULL!	0.884375	1.14062	0.41875	#NULL!	#NULL!	#NULL!	#NULL!	#NULL!	#NULL!	#NULL!	#NULL!	#NULL!
1504	CI	Children	Short Seq BiCI	Quiet	No Music	0	7.65	90.625	34.375	25	25	4.19	-0.321875	0.76875	0.615625	90.625	#NULL!	#NULL!	#NULL!	4.19	#NULL!	#NULL!	#NULL!	25	25	34.375	#NULL!	#NULL!	#NULL!	#NULL!	#NULL!	#NULL!	#NULL!	#NULL!	#NULL!	-0.321875	0.76875	0.615625	#NULL!	#NULL!	#NULL!	#NULL!	#NULL!	#NULL!	#NULL!	#NULL!	#NULL!
1505	CI	Children	Short Seq BiCI	Quiet	No Music	0	9.75	81.25	34.375	25	31.25	2.31	0.2625	0.2625	0.39375	81.25	#NULL!	#NULL!	#NULL!	2.31	#NULL!	#NULL!	#NULL!	25	31.25	34.375	#NULL!	#NULL!	#NULL!	#NULL!	#NULL!	#NULL!	#NULL!	#NULL!	#NULL!	0.2625	0.2625	0.39375	#NULL!	#NULL!	#NULL!	#NULL!	#NULL!	#NULL!	#NULL!	#NULL!	#NULL!
1506	CI	Children	Short Seq BiCI	Quiet	No Music	0	9.95	75	12.5	18.75	18.75	8.12	-0.571875	-0.628125	-1.16875	75	#NULL!	#NULL!	#NULL!	8.12	#NULL!	#NULL!	#NULL!	18.75	18.75	12.5	#NULL!	#NULL!	#NULL!	#NULL!	#NULL!	#NULL!	#NULL!	#NULL!	#NULL!	-0.571875	-0.628125	-1.16875	#NULL!	#NULL!	#NULL!	#NULL!	#NULL!	#NULL!	#NULL!	#NULL!	#NULL!
1507	CI	Children	Short Seq BiCI	Quiet	No Music	0	10.4	100	25	12.5	31.25	4.02	0.309375	0.8625	1.15	100	#NULL!	#NULL!	#NULL!	4.02	#NULL!	#NULL!	#NULL!	12.5	31.25	25	#NULL!	#NULL!	#NULL!	#NULL!	#NULL!	#NULL!	#NULL!	#NULL!	#NULL!	0.309375	0.8625	1.15	#NULL!	#NULL!	#NULL!	#NULL!	#NULL!	#NULL!	#NULL!	#NULL!	#NULL!
1508	CI	Children	Short Seq BiCI	Quiet	Music	1	10.3	75	37.5	40.625	40.625	3.36	-0.6125	0.315625	0.053125	75	#NULL!	#NULL!	#NULL!	3.36	#NULL!	#NULL!	#NULL!	40.625	40.625	37.5	#NULL!	#NULL!	#NULL!	#NULL!	#NULL!	#NULL!	#NULL!	#NULL!	#NULL!	-0.6125	0.315625	0.053125	#NULL!	#NULL!	#NULL!	#NULL!	#NULL!	#NULL!	#NULL!	#NULL!	#NULL!
1401	CI	Children	Long Seq BiCI	Quiet	Music	2	12	93.75	21.875	3.125	9.375	4.39	0.61875	0.6125	1.3	93.75	#NULL!	#NULL!	#NULL!	4.39	#NULL!	#NULL!	#NULL!	3.125	9.375	21.875	#NULL!	#NULL!	#NULL!	#NULL!	#NULL!	#NULL!	#NULL!	#NULL!	#NULL!	0.61875	0.6125	1.3	#NULL!	#NULL!	#NULL!	#NULL!	#NULL!	#NULL!	#NULL!	#NULL!	#NULL!
1402	CI	Children	Long Seq BiCI	Quiet	No Music	0	9.63	84.37	25	21.88	28.13	4.7	-0.6875	-0.74375	-0.109375	84.37	#NULL!	#NULL!	#NULL!	4.7	#NULL!	#NULL!	#NULL!	21.88	28.13	25	#NULL!	#NULL!	#NULL!	#NULL!	#NULL!	#NULL!	#NULL!	#NULL!	#NULL!	-0.6875	-0.74375	-0.109375	#NULL!	#NULL!	#NULL!	#NULL!	#NULL!	#NULL!	#NULL!	#NULL!	#NULL!
1403	CI	Children	Long Seq BiCI	Quiet	No Music	0	8.79	78.125	46.875	34.375	40.625	5.33	0.134375	0.93125	0.590625	78.125	#NULL!	#NULL!	#NULL!	5.33	#NULL!	#NULL!	#NULL!	34.375	40.625	46.875	#NULL!	#NULL!	#NULL!	#NULL!	#NULL!	#NULL!	#NULL!	#NULL!	#NULL!	0.134375	0.93125	0.590625	#NULL!	#NULL!	#NULL!	#NULL!	#NULL!	#NULL!	#NULL!	#NULL!	#NULL!
1404	CI	Children	Long Seq BiCI	Quiet	Music	2	14.03	93.75	34.375	12.5	21.875	4.74	-0.596875	-0.353125	-0.2875	93.75	#NULL!	#NULL!	#NULL!	4.74	#NULL!	#NULL!	#NULL!	12.5	21.875	34.375	#NULL!	#NULL!	#NULL!	#NULL!	#NULL!	#NULL!	#NULL!	#NULL!	#NULL!	-0.596875	-0.353125	-0.2875	#NULL!	#NULL!	#NULL!	#NULL!	#NULL!	#NULL!	#NULL!	#NULL!	#NULL!
1405	CI	Children	Long Seq BiCI	Quiet	Music	1	11.28	100	18.75	0	25	3.65	-0.65	0.7625	0.2	100	#NULL!	#NULL!	#NULL!	3.65	#NULL!	#NULL!	#NULL!	0	25	18.75	#NULL!	#NULL!	#NULL!	#NULL!	#NULL!	#NULL!	#NULL!	#NULL!	#NULL!	-0.65	0.7625	0.2	#NULL!	#NULL!	#NULL!	#NULL!	#NULL!	#NULL!	#NULL!	#NULL!	#NULL!
1406	CI	Children	Long Seq BiCI	Quiet	Music	1	9.21	84.375	18.75	12.5	28.125	4.71	-0.221875	0.340625	-0.290625	84.375	#NULL!	#NULL!	#NULL!	4.71	#NULL!	#NULL!	#NULL!	12.5	28.125	18.75	#NULL!	#NULL!	#NULL!	#NULL!	#NULL!	#NULL!	#NULL!	#NULL!	#NULL!	-0.221875	0.340625	-0.290625	#NULL!	#NULL!	#NULL!	#NULL!	#NULL!	#NULL!	#NULL!	#NULL!	#NULL!
1407	CI	Children	Long Seq BiCI	Quiet	No Music	0	11.36	96.875	25	3.125	25	2.46	-0.228125	0.74375	-0.1125	96.875	#NULL!	#NULL!	#NULL!	2.46	#NULL!	#NULL!	#NULL!	3.125	25	25	#NULL!	#NULL!	#NULL!	#NULL!	#NULL!	#NULL!	#NULL!	#NULL!	#NULL!	-0.228125	0.74375	-0.1125	#NULL!	#NULL!	#NULL!	#NULL!	#NULL!	#NULL!	#NULL!	#NULL!	#NULL!
1408	CI	Children	Long Seq BiCI	Quiet	No Music	0	13.36	90.625	18.75	21.875	40.625	2.56	0.171875	-0.103125	-0.1375	90.625	#NULL!	#NULL!	#NULL!	2.56	#NULL!	#NULL!	#NULL!	21.875	40.625	18.75	#NULL!	#NULL!	#NULL!	#NULL!	#NULL!	#NULL!	#NULL!	#NULL!	#NULL!	0.171875	-0.103125	-0.1375	#NULL!	#NULL!	#NULL!	#NULL!	#NULL!	#NULL!	#NULL!	#NULL!	#NULL!
1409	CI	Children	Long Seq BiCI	Quiet	Music	4	12.88	84.375	9.375	9.375	34.375	3.59	0.05	0.465625	0.16875	84.375	#NULL!	#NULL!	#NULL!	3.59	#NULL!	#NULL!	#NULL!	9.375	34.375	9.375	#NULL!	#NULL!	#NULL!	#NULL!	#NULL!	#NULL!	#NULL!	#NULL!	#NULL!	0.05	0.465625	0.16875	#NULL!	#NULL!	#NULL!	#NULL!	#NULL!	#NULL!	#NULL!	#NULL!	#NULL!
1410	CI	Children	Long Seq BiCI	Quiet	Music	1	10.97	87.5	43.75	25	46.875	3.47	-0.509375	0.2875	-0.04375	87.5	#NULL!	#NULL!	#NULL!	3.47	#NULL!	#NULL!	#NULL!	25	46.875	43.75	#NULL!	#NULL!	#NULL!	#NULL!	#NULL!	#NULL!	#NULL!	#NULL!	#NULL!	-0.509375	0.2875	-0.04375	#NULL!	#NULL!	#NULL!	#NULL!	#NULL!	#NULL!	#NULL!	#NULL!	#NULL!
1411	CI	Children	Long Seq BiCI	Quiet	Music	5	9.65	96.875	31.25	18.75	34.375	3.24	0.765625	1.19375	1.09375	96.875	#NULL!	#NULL!	#NULL!	3.24	#NULL!	#NULL!	#NULL!	18.75	34.375	31.25	#NULL!	#NULL!	#NULL!	#NULL!	#NULL!	#NULL!	#NULL!	#NULL!	#NULL!	0.765625	1.19375	1.09375	#NULL!	#NULL!	#NULL!	#NULL!	#NULL!	#NULL!	#NULL!	#NULL!	#NULL!
1412	CI	Children	Long Seq BiCI	Quiet	No Music	0	10.51	84.375	31.25	18.75	50	3.29	0.00625	1.0875	0.69375	84.375	#NULL!	#NULL!	#NULL!	3.29	#NULL!	#NULL!	#NULL!	18.75	50	31.25	#NULL!	#NULL!	#NULL!	#NULL!	#NULL!	#NULL!	#NULL!	#NULL!	#NULL!	0.00625	1.0875	0.69375	#NULL!	#NULL!	#NULL!	#NULL!	#NULL!	#NULL!	#NULL!	#NULL!	#NULL!
1413	CI	Children	Long Seq BiCI	Quiet	No Music	0	11.54	75	46.875	37.5	37.5	4.81	-0.509375	-0.04375	0.16875	75	#NULL!	#NULL!	#NULL!	4.81	#NULL!	#NULL!	#NULL!	37.5	37.5	46.875	#NULL!	#NULL!	#NULL!	#NULL!	#NULL!	#NULL!	#NULL!	#NULL!	#NULL!	-0.509375	-0.04375	0.16875	#NULL!	#NULL!	#NULL!	#NULL!	#NULL!	#NULL!	#NULL!	#NULL!	#NULL!
1414	CI	Children	Long Seq BiCI	Quiet	No Music	0	8.62	78.125	43.75	18.75	43.75	3.09	-0.01875	0.428125	0.8	78.125	#NULL!	#NULL!	#NULL!	3.09	#NULL!	#NULL!	#NULL!	18.75	43.75	43.75	#NULL!	#NULL!	#NULL!	#NULL!	#NULL!	#NULL!	#NULL!	#NULL!	#NULL!	-0.01875	0.428125	0.8	#NULL!	#NULL!	#NULL!	#NULL!	#NULL!	#NULL!	#NULL!	#NULL!	#NULL!
1201	CI	Children	Bimodal	Quiet	No Music	0	6.78	90.625	34.375	18.75	40.625	3.88	0.225	-0.4625	0.4125	90.625	#NULL!	#NULL!	#NULL!	3.88	#NULL!	#NULL!	#NULL!	18.75	40.625	34.375	#NULL!	#NULL!	#NULL!	#NULL!	#NULL!	#NULL!	#NULL!	#NULL!	#NULL!	0.225	-0.4625	0.4125	#NULL!	#NULL!	#NULL!	#NULL!	#NULL!	#NULL!	#NULL!	#NULL!	#NULL!
1202	CI	Children	Bimodal	Quiet	No Music	0	7.51	100	28.125	0	28.125	2.99	-0.528125	0.228125	0.15625	100	#NULL!	#NULL!	#NULL!	2.99	#NULL!	#NULL!	#NULL!	0	28.125	28.125	#NULL!	#NULL!	#NULL!	#NULL!	#NULL!	#NULL!	#NULL!	#NULL!	#NULL!	-0.528125	0.228125	0.15625	#NULL!	#NULL!	#NULL!	#NULL!	#NULL!	#NULL!	#NULL!	#NULL!	#NULL!
1204	CI	Children	Bimodal	Quiet	No Music	0	12.48	81.25	25	31.25	15.625	3.83	0.74375	-1.025	-0.875	81.25	#NULL!	#NULL!	#NULL!	3.83	#NULL!	#NULL!	#NULL!	31.25	15.625	25	#NULL!	#NULL!	#NULL!	#NULL!	#NULL!	#NULL!	#NULL!	#NULL!	#NULL!	0.74375	-1.025	-0.875	#NULL!	#NULL!	#NULL!	#NULL!	#NULL!	#NULL!	#NULL!	#NULL!	#NULL!
1205	CI	Children	Bimodal	Quiet	Music	1	12.55	87.5	15.625	15.625	18.75	2.64	0.025	0.184375	0.625	87.5	#NULL!	#NULL!	#NULL!	2.64	#NULL!	#NULL!	#NULL!	15.625	18.75	15.625	#NULL!	#NULL!	#NULL!	#NULL!	#NULL!	#NULL!	#NULL!	#NULL!	#NULL!	0.025	0.184375	0.625	#NULL!	#NULL!	#NULL!	#NULL!	#NULL!	#NULL!	#NULL!	#NULL!	#NULL!
1206	CI	Children	Bimodal	Quiet	No Music	0	12.47	96.875	34.375	25	21.875	2.15	0.19375	0.33125	0.809375	96.875	#NULL!	#NULL!	#NULL!	2.15	#NULL!	#NULL!	#NULL!	25	21.875	34.375	#NULL!	#NULL!	#NULL!	#NULL!	#NULL!	#NULL!	#NULL!	#NULL!	#NULL!	0.19375	0.33125	0.809375	#NULL!	#NULL!	#NULL!	#NULL!	#NULL!	#NULL!	#NULL!	#NULL!	#NULL!
1207	CI	Children	Bimodal	Quiet	No Music	0	12.1	90.625	46.875	34.375	37.5	4.56	-0.00625	0.628125	0.45625	90.625	#NULL!	#NULL!	#NULL!	4.56	#NULL!	#NULL!	#NULL!	34.375	37.5	46.875	#NULL!	#NULL!	#NULL!	#NULL!	#NULL!	#NULL!	#NULL!	#NULL!	#NULL!	-0.00625	0.628125	0.45625	#NULL!	#NULL!	#NULL!	#NULL!	#NULL!	#NULL!	#NULL!	#NULL!	#NULL!
1208	CI	Children	Bimodal	Quiet	No Music	0	10.72	84.375	40.625	25	28.125	2.44	-0.140625	-0.278125	0.43125	84.375	#NULL!	#NULL!	#NULL!	2.44	#NULL!	#NULL!	#NULL!	25	28.125	40.625	#NULL!	#NULL!	#NULL!	#NULL!	#NULL!	#NULL!	#NULL!	#NULL!	#NULL!	-0.140625	-0.278125	0.43125	#NULL!	#NULL!	#NULL!	#NULL!	#NULL!	#NULL!	#NULL!	#NULL!	#NULL!
1209	CI	Children	Bimodal	Quiet	No Music	0	9.47	78.125	40.625	28.125	40.625	4.98	2.01875	1.175	1.83438	78.125	#NULL!	#NULL!	#NULL!	4.98	#NULL!	#NULL!	#NULL!	28.125	40.625	40.625	#NULL!	#NULL!	#NULL!	#NULL!	#NULL!	#NULL!	#NULL!	#NULL!	#NULL!	2.01875	1.175	1.83438	#NULL!	#NULL!	#NULL!	#NULL!	#NULL!	#NULL!	#NULL!	#NULL!	#NULL!
1210	CI	Children	Bimodal	Quiet	No Music	0	7.49	59.375	62.5	56.25	53.125	3.29	0.34375	0.95625	0.453125	59.375	#NULL!	#NULL!	#NULL!	3.29	#NULL!	#NULL!	#NULL!	56.25	53.125	62.5	#NULL!	#NULL!	#NULL!	#NULL!	#NULL!	#NULL!	#NULL!	#NULL!	#NULL!	0.34375	0.95625	0.453125	#NULL!	#NULL!	#NULL!	#NULL!	#NULL!	#NULL!	#NULL!	#NULL!	#NULL!
1211	CI	Children	Bimodal	Quiet	No Music	0	8.12	78.125	34.375	31.25	25	4.35	-1.53438	-0.334375	-1.04375	78.125	#NULL!	#NULL!	#NULL!	4.35	#NULL!	#NULL!	#NULL!	31.25	25	34.375	#NULL!	#NULL!	#NULL!	#NULL!	#NULL!	#NULL!	#NULL!	#NULL!	#NULL!	-1.53438	-0.334375	-1.04375	#NULL!	#NULL!	#NULL!	#NULL!	#NULL!	#NULL!	#NULL!	#NULL!	#NULL!
1212	CI	Children	Bimodal	Quiet	Music	2	13.98	96.875	28.125	3.125	18.75	2.58	-0.184375	0.225	-0.1	96.875	#NULL!	#NULL!	#NULL!	2.58	#NULL!	#NULL!	#NULL!	3.125	18.75	28.125	#NULL!	#NULL!	#NULL!	#NULL!	#NULL!	#NULL!	#NULL!	#NULL!	#NULL!	-0.184375	0.225	-0.1	#NULL!	#NULL!	#NULL!	#NULL!	#NULL!	#NULL!	#NULL!	#NULL!	#NULL!

## Sheet: PILOT data
Subject	Hearing_Group	Noise_Condition	Age	CI_experience	Accuracy	Accuracy_original	Accuracy_tempo_change	Accuracy_original_white	Accuracy_original_brown	Accuracy_original_pink	Accuracy_original_babbling	Accuracy_tempo_white	Accuracy_tempo_brown	Accuracy_tempo_pink	Accuracy_tempo_babbling
1	NH	White	31	#NULL!	87.5	87.5	87.5	87.5	87.5	87.5	84.37	87.5	84.37	87.5	84.37
2	NH	White	29	#NULL!	84.37	84.37	90.62	84.37	84.37	87.5	87.5	90.62	81.25	75	78.12
3	NH	White	21	#NULL!	90.62	90.62	78.12	90.62	90.62	90.62	90.62	78.12	78.12	75	81.25
4	NH	White	35	#NULL!	87.5	87.5	87.5	87.5	87.5	81.25	81.25	87.5	81.25	75	87.5
5	NH	White	31	#NULL!	81.25	81.25	78.12	81.25	81.25	87.5	87.5	78.12	87.5	78.12	81.25
6	NH	White	30	#NULL!	87.5	87.5	81.25	87.5	84.37	87.5	84.37	81.25	78.12	68.75	78.12
7	NH	White	32	#NULL!	84.37	84.37	71.87	84.37	84.37	84.37	81.25	71.87	81.25	68.75	78.12
101	Unilateral CI	Quiet	8.36438	6.07123	81.25	81.25	68.75	81.25	81.25	81.25	81.25	68.75	68.75	68.75	68.75
102	Unilateral CI	Quiet	9.46849	6.32329	78.125	78.125	56.25	78.125	78.125	78.125	78.125	56.25	56.25	56.25	56.25
103	Unilateral CI	Quiet	8.12	0.958904	78.125	78.125	71.875	78.125	78.125	78.125	78.125	71.875	71.875	71.875	71.875
104	Unilateral CI	Quiet	12.5479	11.4521	87.5	87.5	68.75	87.5	87.5	87.5	87.5	68.75	68.75	68.75	68.75
105	Unilateral CI	Quiet	12.1041	0.715068	90.625	90.625	65.625	90.625	90.625	90.625	90.625	65.625	65.625	65.625	65.625
